# Supplementary material for: In-hospital outcomes of SARS-CoV-2-infected health care workers in the COVID-19 pandemic first wave, Quebec, Canada
Source: PLoS One. 2022 Aug 24;17(8):e0272953. doi: 10.1371/journal.pone.0272953 (PMC9401164; doi:10.1371/journal.pone.0272953)
Supplement: S1 Database — (CSV) [file pone.0272953.s001.csv]

ID	calendar_month	news	imm_status_final	language_barrier_final	age	sex	chronic_pulmonary_disease	hypertension	coronary_artery_disease	immunosuppression	asthma	icu_admission	intubated	length_hosp_stay	Days_symptom_adm	days_icu_stay	days_intubated	where_do_you_think_you_wer	did_you_have_contact_with	what_is_your_current_statu	between_march_and_june_202	do_you_work_directly_with	since_february_2020_since	did_you_always_have_access	year_in_canada	wb1	Ethnic_group_final	diabetes_final	age_cat	year_in_canada_cat	Charlson_minus_diabetes	Charlson_min_diab_cat	pampalon_combined	hcw_v2	s_type_establishment_new	Disposition_at_discharge	hcw_type	time_to_death	time_to_icu
1	April	3	Non Canadian	No	87	Female	No	Yes	No	No	No	No	No	24	2			At work	No	Citizen	Greater than one				64	Europe and North America	White	No	>= 80	>50	2	1-2	5	No		Still Admitted		24	24
2	May	0	Non Canadian	No	28	Female	No	No	No	No	No	No	No	4	15						Greater than one					Caribbean	Black	No	< 50		0	<1	5	Yes		Discharged Home	Personal Care Worker	4	4
3	April	6	Non Canadian	No	86	Male	No	Yes	Yes	No	No	Yes	No	34	9	1		Other (Specify):	Do not know	Citizen	Greater than one				65	Europe and North America	White	No	>= 80	>50	1	1-2	5	No		Discharged Home		34	1
4	May	4	Non Canadian	No	44	Female	No	No	No	No	No	No	No	5	15						Greater than one				21	Caribbean	Black	Yes	< 50	21-35	0	<1	5	Yes		Discharged Home	Personal Care Worker	5	5
5	May	3	Canadian	No	40	Male	No	Yes	No	No	No	No	No	2	9			In the community (friend, acquaintance, other)	Do not know		Greater than one					Canada	White	No	< 50		0	<1	3	No		Discharged Home		2	2
6	April	0	Canadian	No	65	Male	No	Yes	No	No	No	No	No	18	1			Other (Specify):	No		Greater than one					Canada	White	No	60-69		0	<1	5	No		Discharged Home		18	18
7	May	1	Canadian	No	63	Female	No	Yes	No	No	No	No	No	5	3			Other (Specify):	No		Greater than one					Canada	White	No	60-69		0	<1	5	No		Discharged Home		5	5
8	April	5	Non Canadian	No	28	Female	No	No	No	No	No	No	No	13	5						Greater than one					Sub Saharan Africa	Black	No	< 50		0	<1	4	No		Discharged Home		13	13
9	April	4	Canadian	No	85	Male	No	No	No	No	No	No	No	9	2			Other (Specify):	No		Greater than one					Canada	White	No	>= 80		0	<1		No		Death		9	9
10	June	6	Canadian	No	80	Male	No	Yes	Yes	No	No	No	No	31	15						Greater than one					Canada	White	Yes	>= 80		2	1-2	5	No		Death		31	31
11	April	2	Canadian	No	38	Male	No	No	No	No	No	No	No	3	9			At home (family member)	Yes		Greater than one					Canada	White	No	< 50		0	<1	1	No		Discharged Home		3	3
12	April	1	Non Canadian	No	55	Male	No	No	No	No	No	No	No	8	13						Greater than one					Sub Saharan Africa	Black	No	50-59		0	<1	2	Yes		Discharged Home	Physician/Medical Student	8	8
13	April	3	Canadian	No	63	Female	Yes	No	Yes	No	No	Yes	Yes	14	2	14	6				Greater than one					Canada	White	No	60-69		1	1-2	5	No		Death		14	1
14	May	1	Non Canadian	No	64	Male	No	No	No	No	No	No	No	8	2						Greater than one					Caribbean	Black	No	60-69		0	<1	5	No		Discharged Home		8	8
15	April	2	Canadian	No	32	Male	No	No	No	No	No	Yes	No	10	12	3					Greater than one					Canada	White	No	< 50		0	<1	2	No		Discharged Home		10	2
16	May	2	Non Canadian	No	41	Female	No	No	No	No	No	No	No	4	12						Greater than one					Caribbean	Black	No	< 50		0	<1		Yes		Discharged Home	Personal Care Worker	4	4
17	May	7	Canadian	No	58	Male	No	No	Yes	No	No	Yes	Yes	35	4	22	21	At work	Yes		Greater than one					Canada	White	No	50-59		1	1-2	4	No		Discharged Home		35	1
18	April	2	Non Canadian	No	64	Female	No	Yes	No	No	No	No	No	9	8						Greater than one					Caribbean	Black	Yes	60-69		0	<1	5	Yes		Discharged Home	Personal Care Worker	9	9
19	April	7	Non Canadian	No	88	Female	No	No	No	No	No	No	No	5	3			At work	Yes	Citizen	Greater than one				54	Europe and North America	White	No	>= 80	>50	1	1-2	5	No		Death		5	5
20	May	4	Canadian	No	68	Male	No	Yes	No	No	No	Yes	No	31	3	3		Other (Specify):	No		Greater than one					Canada	Other/Mixed	No	60-69		1	1-2	3	No		Discharged Home		31	1
21	April	8	Canadian	No	64	Male	Yes	Yes	No	No	Yes	Yes	Yes	49	8	30	20	At work	Do not know		Greater than one					Canada	White	Yes	60-69		3	3-4	4	No		Discharged Home		49	1
22	April	12	Canadian	No	83	Male	Yes	Yes	No	No	No	No	No	43	2			Other (Specify):	Do not know		Greater than one					Canada	White	Yes	>= 80		8	>=5	3	No		Death		43	43
23	June	11	Non Canadian	No	65	Male	No	No	Yes	No	No	Yes	Yes	54	14	40	30	Other (Specify):		Citizen	Greater than one				41	East Asia And Pacific	Asian	No	60-69	36-50	1	1-2	3	No		Discharged Home		54	1
24	May	1	Canadian	No	80	Female	No	No	Yes	No	No	No	No	42	10			At work	Yes		Greater than one					Canada	White	Yes	>= 80		3	3-4	5	No		Discharged Home		42	42
25	April	4	Non Canadian	No	60	Female	No	Yes	Yes	No	No	Yes	Yes	66	9	40	32	At home (family member)	Yes	Citizen	Greater than one				31	Caribbean	Latino	No	60-69	21-35	0	<1	5	No		Discharged Home		66	3
26	April	1	Non Canadian	No	60	Female	No	No	No	No	No	No	No	5	7			During travel	Yes	Citizen	Greater than one				44	Caribbean	Black	No	60-69	36-50	0	<1	2	No		Discharged Home		5	5
27	May	8	Non Canadian	No	34	Male	No	No	No	No	No	No	No	13	8			At work	Yes	Citizen	Greater than one	Yes	Yes	No	23	Europe and North America	White	No	< 50	21-35	0	<1	3	Yes		Discharged Home	Nurse	13	13
28	April	2	Non Canadian	No	53	Male	No	No	No	No	No	No	No	5	13			At work	Do not know	Citizen	Greater than one				19	Europe and North America	White	No	50-59	11-20	2	1-2	2	No		Discharged Home		5	5
29	May	0	Non Canadian	No	65	Female	Yes	Yes	No	No	No	No	No	4	20						Greater than one					Caribbean	Black	Yes	60-69		2	1-2	5	Yes		Discharged Home	Auxiliary nurse	4	4
30	April	5	Non Canadian	No	79	Female	No	No	No	Yes	No	Yes	Yes	21	1	21	20	Other (Specify):	Yes	Citizen	Greater than one				64	Middle East And North Africa	White	Yes	70-79	>50	4	3-4	3	No		Discharged Home		21	1
31	April	9	Canadian	No	55	Female	Yes	Yes	No	Yes	Yes	No	No	51	18			Other (Specify):	No		Greater than one					Canada	White	Yes	50-59		5	>=5	5	No		Discharged Home		51	51
32	May	0	Canadian	No	58	Male	No	Yes	Yes	No	No	No	No	2	28						Greater than one					Canada	White	No	50-59		3	3-4	5	No		Discharged Home		2	2
33	April	2	Canadian	No	84	Female	No	No	Yes	No	No	No	No	43	31			Other (Specify):	Yes		Greater than one					Canada	White	No	>= 80		6	>=5	5	No		Death		43	43
34	April	3	Non Canadian	No	44	Female	Yes	Yes	No	No	Yes	No	No	7	9			At work	Do not know	Citizen	Greater than one	Yes	Yes	Yes	30	Caribbean	Black	Yes	< 50	21-35	1	1-2	5	No		Discharged Home		7	7
35	April	7	Canadian	No	91	Female	No	Yes	No	No	No	No	No	53	23						Greater than one					Canada	White	Yes	>= 80		0	<1	5	No		Discharged Home		53	53
36	May	7	Canadian	No	62	Male	No	No	No	No	No	Yes	No	17	9	6		At work	No		One	Yes	Yes	Yes		Canada	White	No	60-69		0	<1	5	Yes	Hospital Center	Discharged Home	Personal Care Worker	17	3
37	May	6	Non Canadian	No	38	Female	No	No	No	No	No	Yes	No	12	8	6		At work	Yes	Visa: student or work	One	Yes	Yes	Yes	2	Europe and North America	White	No	< 50	<5	0	<1	5	Yes	Hospital Center	Discharged Home	Nurse	12	2
38	April	4	Canadian	No	68	Female	Yes	Yes	No	Yes	No	Yes	Yes	12	6	11	11	Other (Specify):			Greater than one					Canada	White	Yes	60-69		3	3-4	4	No		Death		12	2
39	April	1	Canadian	No	65	Male	No	Yes	Yes	No	No	No	No	35	1			At work	Do not know		Greater than one					Canada	White	Yes	60-69		1	1-2	5	No		Discharged Home		35	35
40	April	3	Non Canadian	No	69	Male	No	Yes	No	No	No	Yes	Yes	54	4	44	35	At home (family member)	Yes	Citizen	Greater than one				69	Europe and North America	White	No	60-69	>50	0	<1	3	No		Discharged Home		54	1
41	May	7	Non Canadian	No	60	Male	Yes	Yes	No	No	No	No	No	116	22						Greater than one					Caribbean	Black	No	60-69		2	1-2	4	No		Death		116	116
42	April	3	Canadian	No	53	Male	Yes	No	No	No	No	No	No	11	7			At home (family member)			One	Yes	Yes	Yes		Canada	White	No	50-59		1	1-2	1	Yes	Hospital Center	Discharged Home	Nurse	11	11
43	April	0	Canadian	No	80	Female	No	Yes	Yes	No	No	No	No	10	18						Greater than one					Canada	White	Yes	>= 80		3	3-4	5	No		Discharged Home		10	10
44	March	0	Canadian	No	59	Female	Yes	No	No	Yes	No	No	No	10	7			During travel	Yes		Greater than one					Canada	White	No	50-59		3	3-4	4	No		Discharged Home		10	10
45	May	6	Non Canadian	No	65	Male	No	Yes	No	No	No	No	No	4	2						Greater than one					Sub Saharan Africa	Black	No	60-69		2	1-2	5	No		Discharged Home		4	4
46	April	8	Canadian	No	39	Male	Yes	No	No	No	No	No	No	9	1						Greater than one					Canada	White	Yes	< 50		3	3-4	5	No		Discharged Home		9	9
47	May	5	Canadian	No	54	Male	No	Yes	No	No	No	No	No	4	2			At work	No		Greater than one					Canada	White	Yes	50-59		8	>=5	5	No		Discharged Home		4	4
48	March	2	Non Canadian	No	47	Female	No	No	No	No	No	No	No	5	4						Greater than one					Missing	Missing	No	< 50		0	<1	5	Yes		Discharged Home	Personal Care Worker	5	5
49	April	2	Canadian	No	52	Male	No	No	No	No	No	No	No	7	1			Other (Specify):	Do not know		Greater than one					Canada	White	No	50-59		8	>=5	3	No		Discharged Home		7	7
50	April	0	Canadian	No	34	Male	No	No	No	No	No	No	No	4	1						Greater than one					Canada	White	No	< 50		0	<1	4	No		Still Admitted		4	4
51	May	7	Non Canadian	Yes	62	Female	No	No	No	No	No	No	No	6	4						Greater than one					Missing	Missing	No	60-69		0	<1	5	No		Discharged Home		6	6
52	March	3	Non Canadian	No	72	Female	No	Yes	No	No	No	No	No	4	7			During travel	No	Citizen	Greater than one				46	Latin America	Latino	Yes	70-79	36-50	0	<1	3	No		Discharged Home		4	4
53	April	0	Non Canadian	Yes	62	Male	No	Yes	Yes	No	No	No	No	18	10						Greater than one					South Asia	Asian	Yes	60-69		0	<1	4	No		Discharged Home		18	18
54	April	0	Non Canadian	No	78	Male	No	No	No	Yes	No	No	No	3	3						Greater than one					Missing	Missing	Yes	70-79		2	1-2	4	No		Discharged Home		3	3
55	April	3	Non Canadian	No	48	Male	No	No	No	Yes	Yes	No	No	7	9						Greater than one					Europe and North America	White	No	< 50		0	<1	5	No		Discharged Home		7	7
56	May	0	Canadian	No	46	Male	No	No	No	No	No	No	No	8	6			At work	Yes		One	No	Yes	Yes		Canada	Latino	No	< 50		0	<1	5	Yes	LTCF	Discharged Home	Other Patient Contact	8	8
57	April	7	Canadian	No	23	Male	No	No	No	No	No	Yes	Yes	35	13	22	18				Greater than one					Canada	White	No	< 50		0	<1	1	No		Discharged Home		35	2
58	May	4	Canadian	No	69	Female	No	Yes	No	No	No	No	No	10	13						Greater than one					Canada	White	No	60-69		0	<1	4	No		Discharged Home		10	10
59	March	5	Non Canadian	No	69	Male	No	Yes	Yes	No	No	Yes	Yes	14	8	14	13	Other (Specify):	Do not know	Citizen	Greater than one				66	Europe and North America	White	Yes	60-69	>50	3	3-4	5	No		Death		14	1
60	April	7	Non Canadian	No	81	Male	No	Yes	Yes	No	Yes	No	No	28	2			At work	Do not know	Citizen	Greater than one				14	Sub Saharan Africa	Black	No	>= 80	11-20	1	1-2	5	No		Discharged Home		28	28
61	April	1	Canadian	No	67	Male	No	Yes	No	Yes	No	No	No	8	10			At work	Do not know		One	Yes	Yes	No		Canada	White	No	60-69		2	1-2	3	Yes	Other	Discharged Home	Physician/Medical Student	8	8
62	March	7	Canadian	No	86	Female	No	Yes	No	No	No	No	No	4	6						Greater than one					Canada	White	No	>= 80		1	1-2	3	No		Death		4	4
63	April	6	Canadian	No	81	Male	Yes	Yes	Yes	No	No	No	No	20	38			At work	Do not know		Greater than one					Canada	White	No	>= 80		1	1-2	5	No		Discharged Home		20	20
64	April	0	Non Canadian	No	34	Female	No	No	No	No	No	No	No	4	5			At work	Yes		One	Yes			14	Sub Saharan Africa	Black	No	< 50	11-20	0	<1	4	Yes	LTCF	Discharged Home	Personal Care Worker	4	4
65	March	5	Non Canadian	No	35	Male	No	No	No	No	No	Yes	No	12	11	2					Greater than one					East Asia And Pacific	Asian	No	< 50		0	<1	5	No		Discharged Home		12	1
66	April	6	Non Canadian	No	84	Male	Yes	Yes	Yes	Yes	No	No	No	8	1			At work	Yes	Citizen	Greater than one					Middle East And North Africa	Middle Eastern/North African	Yes	>= 80		7	>=5	5	No		Death		8	8
67	April	0	Non Canadian	Yes	72	Male	No	Yes	Yes	No	No	No	No	21	11						Greater than one					South Asia	Asian	Yes	70-79		3	3-4	4	No		Discharged Home		21	21
68	April	1	Non Canadian	Yes	78	Female	No	No	No	No	No	No	No	31	3						Greater than one					Europe and North America	White	No	70-79		1	1-2	5	No		Still Admitted		31	31
69	May	6	Non Canadian	No	49	Female	No	No	No	No	No	No	No	12	1			At work	Yes	Citizen	One	Yes	No	No	12	Caribbean	Black	No	< 50	11-20	0	<1	5	Yes	LTCF	Discharged Home	Personal Care Worker	12	12
70	May	6	Non Canadian	No	62	Female	No	Yes	No	No	No	No	No	12	4			Other (Specify):	Do not know	Citizen	Greater than one				27	Caribbean	Black	Yes	60-69	21-35	0	<1	5	No		Discharged Home		12	12
71	April	12	Non Canadian	No	33	Male	No	No	No	No	No	Yes	Yes	18	11	17	13	At home (family member)	Yes	Permanent resident	Greater than one				3	South Asia	Asian	No	< 50	<5	0	<1	4	No		Discharged Home		18	1
72	April	2	Canadian	No	42	Female	No	No	No	No	No	No	No	8	15						Greater than one					Canada	White	Yes	< 50		0	<1	5	Yes		Discharged Home	Personal Care Worker	8	8
73	May	5	Non Canadian	No	39	Male	No	No	No	No	Yes	No	No	4	12						Greater than one					Middle East And North Africa	Middle Eastern/North African	No	< 50		0	<1	4	No		Discharged Home		4	4
74	April	1	Non Canadian	No	30	Female	No	No	No	No	No	No	No	3	3			At work	No	Permanent resident	Greater than one				3	Sub Saharan Africa	Black	No	< 50	<5	0	<1	5	No		Discharged Home		3	3
75	April	4	Non Canadian	No	68	Male	No	Yes	No	No	No	Yes	Yes	48	9	36	40				Greater than one					Missing	Missing	Yes	60-69		2	1-2	5	No		Discharged Home		48	1
76	May	5	Non Canadian	No	49	Male	No	No	No	No	No	No	No	9	1						Greater than one					Caribbean	Black	Yes	< 50		0	<1	4	No		Discharged Home		9	9
77	May	5	Non Canadian	No	69	Male	No	Yes	No	No	No	Yes	No	15	11	6					Greater than one					Caribbean	Black	Yes	60-69		0	<1	5	Yes		Discharged Home	Personal Care Worker	15	5
78	May	4	Non Canadian	No	52	Male	No	Yes	No	No	Yes	Yes	Yes	77	1	35	35	Other (Specify):	No	Citizen	Greater than one				28	Caribbean	Black	Yes	50-59	21-35	3	3-4		No		Discharged Home		77	2
79	May	7	Non Canadian	No	76	Male	No	Yes	No	No	No	Yes	Yes	9	6	9	9				Greater than one					Caribbean	Black	No	70-79		0	<1	5	No		Death		9	1
80	April	7	Non Canadian	No	74	Male	No	Yes	No	No	No	No	No	34	4			6	Do not know	Citizen	Greater than one				46	Europe and North America	White	Yes	70-79	36-50	3	3-4	5	No		Still Admitted		34	34
81	May	4	Non Canadian	Yes	54	Male	Yes	Yes	No	No	Yes	No	No	17	3			At work	Yes	Citizen	Greater than one				28	Europe and North America	White	No	50-59	21-35	4	3-4	3	No		Discharged Home		17	17
82	April	1	Non Canadian	Yes	69	Male	Yes	Yes	Yes	Yes	Yes	No	No	25	2			Other (Specify):	Do not know	Citizen	Greater than one				26	South Asia	Middle Eastern/North African	Yes	60-69	21-35	5	>=5		No		Discharged Home		25	25
83	May	2	Canadian	No	76	Female	Yes	Yes	No	No	No	No	No	9	4			At home (family member)	Yes		Greater than one					Canada	White	No	70-79		1	1-2	5	No		Discharged Home		9	9
84	March	1	Canadian	No	60	Male	No	Yes	Yes	No	No	No	No	18	2			Other (Specify):	Yes		Greater than one					Canada	White	Yes	60-69		0	<1	4	No		Discharged Home		18	18
85	May	4	Canadian	No	84	Male	No	Yes	No	No	No	No	No	5	1						Greater than one					Canada	White	No	>= 80		1	1-2	2	No		Discharged Home		5	5
86	May	5	Canadian	No	47	Male	No	Yes	No	No	No	No	No	27	2						Greater than one					Canada	White	No	< 50		0	<1	5	No		Discharged Home		27	27
87	April	10	Non Canadian	No	59	Female	No	No	No	No	No	Yes	Yes	17	14	10	8				Greater than one					Missing	Missing	No	50-59		0	<1	5	Yes		Discharged Home	Other Patient Contact	17	1
88	May	9	Canadian	No	83	Female	Yes	No	No	No	No	No	No	73	5						Greater than one					Canada	White	No	>= 80		4	3-4	5	No		Death		73	73
89	March	0	Canadian	No	56	Male	No	Yes	No	No	No	No	No	7	6			In the community (friend, acquaintance, other)	No		Greater than one					Canada	White	No	50-59		0	<1	2	No		Discharged Home		7	7
90	May	4	Canadian	No	75	Female	No	Yes	No	No	No	No	No	41	2						Greater than one					Canada	White	Yes	70-79		2	1-2	5	No		Discharged Home		41	41
91	April	0	Canadian	No	87	Male	Yes	No	No	Yes	Yes	No	No	34	3			In the community (friend, acquaintance, other)	Do not know		Greater than one					Canada	White	No	>= 80		5	>=5	3	No		Death		34	34
92	May	3	Non Canadian	No	51	Male	No	Yes	No	No	No	No	No	6	8					Citizen	Greater than one					Caribbean	Black	Yes	50-59		0	<1	5	Yes		Discharged Home	Personal Care Worker	6	6
93	April	3	Canadian	No	79	Female	Yes	Yes	Yes	No	No	No	No	42	2						Greater than one					Canada	White	No	70-79		5	>=5	4	No		Still Admitted		42	42
94	May	7	Canadian	No	88	Female	No	Yes	No	No	No	No	No	25	8			At home (family member)	Yes		Greater than one					Canada	White	Yes	>= 80		1	1-2	5	No		Discharged Home		25	25
95	May	6	Canadian	No	77	Male	Yes	Yes	Yes	No	No	No	No	8	5			At work	Do not know		Greater than one					Canada	White	Yes	70-79		1	1-2	3	No		Discharged Home		8	8
96	April	1	Canadian	No	89	Male	No	Yes	Yes	No	No	No	No	53	20						Greater than one					Canada	White	Yes	>= 80		0	<1	5	No		Discharged Home		53	53
97	May	6	Non Canadian	No	57	Female	No	Yes	No	No	Yes	Yes	No	11	12	2		At work	Yes	Citizen	Greater than one	Yes	Yes	No	33	East Asia And Pacific	Asian	No	50-59	21-35	0	<1	5	Yes	Hospital Center	Discharged Home	Personal Care Worker	11	1
98	March	8	Non Canadian	No	60	Male	No	No	No	No	No	No	No	4	9						Greater than one					Caribbean	Black	No	60-69		0	<1	5	No		Discharged Home		4	4
99	April	3	Canadian	No	54	Male	No	No	No	No	Yes	No	No	7	10						Greater than one					Canada	White	No	50-59		0	<1	1	Yes		Discharged Home	Other	7	7
100	June	3	Canadian	No	69	Male	No	Yes	Yes	Yes	No	Yes	No	9	19	9		Other (Specify):	Yes		Greater than one					Canada	White	No	60-69		0	<1	5	No		Discharged Home		9	1
101	April	8	Canadian	No	70	Female	Yes	Yes	No	No	No	No	No	13	1						Greater than one					Canada	White	Yes	70-79		1	1-2	5	No		Still Admitted		13	13
102	April	4	Canadian	No	53	Male	No	Yes	Yes	No	No	Yes	Yes	6	4	2	1	Other (Specify):	Do not know		Greater than one					Canada	White	Yes	50-59		2	1-2	5	No		Death		6	5
103	April	0	Canadian	No	81	Female	No	No	No	No	No	No	No	13	1			Other (Specify):	Do not know		Greater than one					Canada	White	No	>= 80		0	<1	5	No		Death		13	13
104	April	4	Canadian	No	23	Female	No	No	No	No	Yes	No	No	5	11			At work	No		One	Yes	No	No		Canada	White	No	< 50		0	<1	3	Yes	Hospital Center	Discharged Home	Other Patient Contact	5	5
105	April	4	Non Canadian	No	49	Male	No	No	No	No	No	No	No	9	3						Greater than one					Caribbean	Black	Yes	< 50		0	<1	5	No		Discharged Home		9	9
106	May	9	Canadian	No	35	Male	No	No	No	No	No	Yes	No	27	10	7		At home (family member)			Greater than one					Canada	White	No	< 50		0	<1	5	No		Discharged Home		27	1
107	May	0	Canadian	No	49	Female	No	Yes	No	No	No	No	No	2	39			At work	Yes		One	Yes	No	No		Canada	White	Yes	< 50		0	<1	5	Yes	LTCF	Discharged Home	Personal Care Worker	2	2
108	April	0	Non Canadian	No	52	Female	No	No	No	No	No	No	No	6	19			At home (family member)	Yes	Citizen	One	Yes	Yes	Yes	20	Caribbean	Black	No	50-59	11-20	0	<1	3	Yes	Hospital Center	Discharged Home	Auxiliary nurse	6	6
109	May	3	Non Canadian	No	49	Female	No	No	No	No	No	No	No	13	6						Greater than one					East Asia And Pacific	Asian	Yes	< 50		0	<1	5	No		Discharged Home		13	13
110	May	6	Canadian	No	85	Male	No	No	No	No	No	No	No	5	1			At home (family member)	Do not know		Greater than one					Canada	White	No	>= 80		7	>=5	2	No		Death		5	5
111	May	2	Non Canadian	No	20	Male	No	No	No	No	No	No	No	19							Greater than one				4	Caribbean	Black	No	< 50	<5	0	<1	5	No		Discharged Home		19	19
112	April	0	Non Canadian	No	51	Male	No	Yes	No	No	No	No	No	41	2						Greater than one					East Asia And Pacific	Asian	Yes	50-59		0	<1	1	No		Discharged Home		41	41
113	May	0	Non Canadian	No	28	Female	No	No	No	No	No	No	No	5	13			At home (family member)	Yes	Permanent resident	Greater than one				4	Middle East And North Africa	Middle Eastern/North African	No	< 50	<5	0	<1	5	No		Discharged Home		5	5
114	March	2	Non Canadian	No	64	Male	No	Yes	No	No	No	Yes	Yes	35	4	26	21	Other (Specify):	Do not know	Citizen	Greater than one				40	Middle East And North Africa	Middle Eastern/North African	No	60-69	36-50	0	<1	1	No		Discharged Home		35	1
115	May	12	Non Canadian	No	57	Male	No	No	Yes	No	No	Yes	Yes	4	8	4	4	At work	Do not know	Citizen	Greater than one				14	Middle East And North Africa	Middle Eastern/North African	No	50-59	11-20	0	<1	4	No		Death		4	1
116	April	11	Non Canadian	Yes	71	Female	No	Yes	Yes	Yes	Yes	Yes	Yes	64	6	47	36				Greater than one					Europe and North America	White	No	70-79		0	<1	5	No		Discharged Home		64	1
117	May	6	Canadian	No	69	Female	No	Yes	No	No	No	No	No	64	1			Other (Specify):	Yes		Greater than one					Canada	White	Yes	60-69		2	1-2	5	No		Discharged Home		64	64
118	April	7	Canadian	No	86	Male	No	Yes	Yes	No	No	No	No	32	8			Other (Specify):	Do not know		Greater than one					Canada	White	No	>= 80		0	<1	4	No		Discharged Home		32	32
119	May	11	Canadian	No	47	Male	No	No	No	No	No	Yes	No	13	13	7		In the community (friend, acquaintance, other)	No		Greater than one					Canada	Other/Mixed	No	< 50		0	<1	5	No		Discharged Home		13	1
120	June	3	Canadian	No	76	Female	No	Yes	No	No	No	No	No	5	11			In the community (friend, acquaintance, other)	Do not know		Greater than one					Canada	White	No	70-79		0	<1	3	No		Discharged Home		5	5
121	May	9	Canadian	No	85	Male	No	Yes	No	No	No	No	No	13	24			Other (Specify):	Yes		Greater than one					Canada	White	No	>= 80		2	1-2	4	No		Death		13	13
122	June	11	Non Canadian	No	66	Male	No	No	Yes	No	No	Yes	Yes	49	16	21	2	In the community (friend, acquaintance, other)	No	Citizen	One	No	No	Yes	21	Latin America	Latino	No	60-69	21-35	0	<1	5	Yes	Other	Discharged Home	Other	49	1
123	March	16	Canadian	No	32	Male	No	No	No	No	Yes	Yes	Yes	3	8	3	3	In the community (friend, acquaintance, other)	Do not know		Greater than one					Canada	White	Yes	< 50		0	<1	3	No		Death		3	1
124	April	3	Canadian	No	76	Male	Yes	No	No	No	No	No	No	17	1			Other (Specify):	Do not know		Greater than one					Canada	White	Yes	70-79		2	1-2		No		Still Admitted		17	17
125	March	4	Canadian	No	68	Male	No	No	No	No	No	Yes	No	19	6	16		At work	No		Greater than one					Canada	White	No	60-69		0	<1		No		Discharged Home		19	1
126	May	7	Non Canadian	No	58	Female	No	No	No	No	No	No	No	7	6			Other (Specify):	Do not know	Citizen	Greater than one				33	Latin America	Latino	No	50-59	21-35	0	<1	5	No		Discharged Home		7	7
127	May	1	Non Canadian	Yes	85	Male	No	Yes	No	No	No	No	No	26	5						Greater than one					Europe and North America	White	No	>= 80		1	1-2	5	No		Discharged Home		26	26
128	April	10	Canadian	No	54	Female	No	No	No	No	No	Yes	No	17	8	2		Other (Specify):	Yes		Greater than one					Canada	White	No	50-59		3	3-4	4	No		Death		17	16
129	April	0	Non Canadian	Yes	63	Male	No	No	No	No	No	No	No	22	1			Other (Specify):		Permanent resident	Greater than one				23	Latin America	Latino	No	60-69	21-35	1	1-2		No		Discharged Home		22	22
130	April	2	Non Canadian	No	53	Male	Yes	No	No	No	No	No	No	9	13			In the community (friend, acquaintance, other)	Do not know	Citizen	Greater than one				19	Latin America	Latino	No	50-59	11-20	1	1-2	1	No		Discharged Home		9	9
131	April	4	Canadian	No	33	Female	No	Yes	No	No	No	Yes	Yes	37	3	25	22	Other (Specify):	Do not know		Greater than one					Canada	Black	Yes	< 50		2	1-2	5	No		Discharged Home		37	2
132	April	7	Non Canadian	No	67	Male	No	No	No	No	No	Yes	Yes	48	7	48	47				Greater than one					Middle East And North Africa	Middle Eastern/North African	No	60-69		0	<1	4	No		Death		48	1
133	April	7	Canadian	No	66	Male	No	No	No	No	No	No	No	17	5			At home (family member)	Do not know		Greater than one					Canada	White	No	60-69		0	<1	5	No		Discharged Home		17	17
134	April	7	Non Canadian	No	63	Female	Yes	Yes	Yes	No	Yes	Yes	Yes	5	8	2	2				Greater than one					Caribbean	Black	Yes	60-69		4	3-4	5	No		Death		5	4
135	June	3	Non Canadian	No	31	Male	No	Yes	No	No	No	Yes	No	11	2	4		Other (Specify):	No	Citizen	Greater than one				8	Sub Saharan Africa	Black	No	< 50	5-10	0	<1	4	No		Discharged Home		11	3
136	April	5	Non Canadian	No	59	Female	No	No	No	No	No	Yes	Yes	41	3	28	19	At work	Yes	Citizen	One	Yes	No	Yes	41	East Asia And Pacific	Asian	No	50-59	36-50	0	<1	4	Yes		Discharged Home	Auxiliary nurse	41	1
137	May	17	Non Canadian	No	48	Male	No	Yes	No	No	No	Yes	Yes	34	6	34	34	At work	Do not know	Citizen	One	Yes	Yes		43	East Asia And Pacific	Asian	No	< 50	36-50	0	<1	5	Yes	Hospital Center	Death	Personal Care Worker	34	1
138	May	4	Non Canadian	Yes	67	Male	No	No	No	No	No	No	No	4	7			Other (Specify):	No	Citizen	Greater than one				41	East Asia And Pacific	Asian	No	60-69	36-50	2	1-2	5	No		Discharged Home		4	4
139	April	0	Non Canadian	No	31	Female	No	No	No	No	No	No	No	17	3						Greater than one					Sub Saharan Africa	Black	No	< 50		1	1-2	5	Yes		Discharged Home	Auxiliary nurse	17	17
140	April	5	Canadian	No	26	Female	No	No	No	No	No	No	No	12	11						Greater than one					Canada	White	No	< 50		0	<1	5	Yes		Discharged Home	Other Patient Contact	12	12
141	April	1	Non Canadian	Yes	47	Female	No	No	No	No	No	No	No	11	8			In the community (friend, acquaintance, other)	Do not know	Citizen	Greater than one				21	South Asia	Asian	No	< 50	21-35	0	<1	4	No		Discharged Home		11	11
142	May	1	Non Canadian	No	23	Female	No	No	No	Yes	No	No	No	6	2			6	No	Permanent resident	Greater than one				6	Sub Saharan Africa	Black	No	< 50	5-10	0	<1	3	No		Discharged Home		6	6
143	April	5	Canadian	No	63	Male	No	No	No	No	No	No	No	37	18			Other (Specify):	Yes		Greater than one					Canada	White	No	60-69		0	<1	5	No		Discharged Home		37	37
144	March	6	Non Canadian	No	84	Male	No	No	No	No	No	No	No	6	2			At work	Yes	Citizen	Greater than one					Europe and North America	White	Yes	>= 80		6	>=5	5	No		Death		6	6
145	April	3	Non Canadian	No	45	Male	No	No	No	No	No	No	No	14	6						Greater than one				5	Caribbean	Black	No	< 50	5-10	0	<1	5	No		Discharged Home		14	14
146	April	6	Non Canadian	No	47	Male	No	No	No	No	No	No	No	14	11			At home (family member)	Yes	Citizen	Greater than one				12	Middle East And North Africa	Middle Eastern/North African	No	< 50	11-20	0	<1	3	No		Discharged Home		14	14
147	May	1	Non Canadian	No	29	Female	No	No	No	No	No	No	No	3	21			At home (family member)	Yes	Asylum seeker/Refugee	Greater than one				3	Middle East And North Africa	Middle Eastern/North African	No	< 50	<5	0	<1	5	No		Discharged Home		3	3
148	April	1	Canadian	No	60	Female	No	No	No	No	No	No	No	10	8			Other (Specify):	No		Greater than one					Canada	White	No	60-69		0	<1	5	No		Discharged Home		10	10
149	April	6	Canadian	No	57	Male	No	Yes	Yes	No	No	No	No	21	4						Greater than one					Canada	White	Yes	50-59		4	3-4	4	No		Discharged Home		21	21
150	June	2	Non Canadian	No	52	Male	No	Yes	No	No	No	No	No	6	4						Greater than one					Caribbean	Black	Yes	50-59		0	<1	2	No		Discharged Home		6	6
151	April	1	Canadian	No	66	Female	No	Yes	No	Yes	No	No	No	16	2						Greater than one					Canada	White	No	60-69		6	>=5	5	No		Discharged Home		16	16
152	April	8	Canadian	No	88	Male	No	No	Yes	No	No	No	No	71	2						Greater than one					Canada	White	No	>= 80		2	1-2	4	No		Discharged Home		71	71
153	April	4	Canadian	No	77	Male	No	Yes	Yes	No	No	No	No	5	2			Other (Specify):	No		Greater than one					Canada	White	Yes	70-79		3	3-4	5	No		Death		5	5
154	May	3	Canadian	No	55	Male	No	No	No	No	No	No	No	5	28			In the community (friend, acquaintance, other)	Do not know		Greater than one					Canada	White	Yes	50-59		1	1-2	5	No		Discharged Home		5	5
155	May	0	Non Canadian	Yes	26	Female	No	No	No	No	No	No	No	5	4			At home (family member)	Do not know	Asylum seeker/Refugee	Greater than one				2	Latin America	Latino	No	< 50	<5	0	<1	4	No		Discharged Home		5	5
156	April	0	Canadian	No	80	Female	No	No	No	No	No	No	No	37	3			At work	No		Greater than one					Canada	White	No	>= 80		1	1-2	5	No		Still Admitted		37	37
157	April	0	Canadian	No	48	Female	No	Yes	No	No	No	No	No	3	15			At work	Yes		Greater than one					Canada	White	No	< 50		0	<1	5	Yes		Discharged Home	Personal Care Worker	3	3
158	April	1	Non Canadian	No	35	Female	No	No	No	No	No	No	No	3	11			At home (family member)	Yes	Citizen	Greater than one				13	Latin America	Latino	Yes	< 50	11-20	0	<1	5	No		Discharged Home		3	3
159	May	13	Non Canadian	No	71	Female	No	Yes	No	Yes	No	Yes	Yes	78	5	32	31	At home (family member)	Yes	Citizen	Greater than one				58	Europe and North America	White	Yes	70-79	>50	1	1-2	5	No		Discharged Home		78	2
160	April	6	Non Canadian	Yes	91	Male	No	Yes	Yes	No	No	No	No	38	1			Other (Specify):	No	Citizen	Greater than one				66	Europe and North America	White	No	>= 80	>50	6	>=5	4	No		Death		38	38
161	May	4	Canadian	No	77	Male	Yes	No	No	No	No	No	No	54	3						Greater than one					Canada	White	No	70-79		0	<1	2	No		Discharged Home		54	54
162	April	1	Canadian	No	61	Female	No	Yes	No	Yes	No	No	No	16	11			Other (Specify):	Do not know		Greater than one					Canada	White	No	60-69		0	<1	5	No		Still Admitted		16	16
163	April	3	Canadian	No	43	Male	No	No	No	No	No	No	No	4	11			6	No		Greater than one					Canada	White	No	< 50		0	<1	5	No		Discharged Home		4	4
164	April	0	Non Canadian	No	76	Female	Yes	Yes	No	No	No	Yes	No	37	2	7		Other (Specify):	Do not know	Citizen	Greater than one				33	Caribbean	Black	Yes	70-79	21-35	4	3-4	4	No		Still Admitted		37	25
165	May	0	Non Canadian	No	90	Female	No	Yes	Yes	No	No	No	No	42	24			Other (Specify):	Yes		Greater than one					East Asia And Pacific	Asian	Yes	>= 80		0	<1	2	No		Discharged Home		42	42
166	March	5	Canadian	No	36	Male	No	No	No	No	No	Yes	Yes	17	9	10	5	During travel	Yes		Greater than one					Canada	White	No	< 50		0	<1	3	No		Discharged Home		17	1
167	April	11	Canadian	No	57	Male	No	No	No	No	No	Yes	Yes	58	14	53	58	6	Do not know		Greater than one					Canada	White	Yes	50-59		0	<1	4	No		Death		58	1
168	May	4	Non Canadian	No	52	Male	No	No	No	No	No	No	No	6	14			At work	No	Citizen	Greater than one				24	Caribbean	Black	No	50-59	21-35	0	<1	4	No		Discharged Home		6	6
169	April	3	Canadian	No	49	Male	No	Yes	Yes	No	No	No	No	12	4			Other (Specify):	Do not know		Greater than one					Canada	White	Yes	< 50		1	1-2	4	No		Discharged Home		12	12
170	April	4	Canadian	No	85	Female	No	No	Yes	No	No	No	No	14							Greater than one					Canada	White	No	>= 80		1	1-2	5	No		Still Admitted		14	14
171	May	2	Canadian	No	31	Male	No	No	No	No	No	No	No	16	14			Other (Specify):	Do not know		Greater than one					Canada	White	No	< 50		0	<1	5	No		Still Admitted		16	16
172	May	0	Canadian	No	81	Female	No	Yes	No	No	No	No	No	36	5			Other (Specify):	Do not know		Greater than one					Canada	White	No	>= 80		2	1-2	5	No		Still Admitted		36	36
173	April	0	Canadian	No	74	Female	Yes	Yes	Yes	No	No	No	No	28	15			Other (Specify):	Do not know		Greater than one					Canada	White	Yes	70-79		1	1-2	5	No		Discharged Home		28	28
174	April	1	Canadian	No	78	Male	No	No	No	No	No	No	No	15	3						Greater than one					Canada	White	No	70-79		1	1-2	4	No		Discharged Home		15	15
175	March	1	Canadian	No	77	Female	No	Yes	Yes	No	No	Yes	Yes	42	5	16	9	Other (Specify):	No		Greater than one					Canada	White	No	70-79		1	1-2	2	No		Discharged Home		42	3
176	April	7	Non Canadian	No	49	Female	No	Yes	No	No	No	Yes	No	11	7	9					Greater than one					Sub Saharan Africa	Black	Yes	< 50		0	<1	5	Yes		Discharged Home	Nurse	11	1
177	April	11	Canadian	No	53	Male	No	Yes	Yes	No	No	Yes	Yes	46	4	46	45				Greater than one					Canada	White	Yes	50-59		0	<1	5	No		Death		46	1
178	April	10	Non Canadian	Yes	47	Male	No	No	No	No	No	Yes	Yes	47	12	38	17	At work	Do not know	Asylum seeker/Refugee	Greater than one				3	South Asia	Asian	No	< 50	<5	0	<1	5	No		Discharged Home		47	1
179	April	2	Non Canadian	No	39	Female	No	No	No	No	No	No	No	5	12						Greater than one					Missing	Missing	No	< 50		0	<1		Yes		Discharged Home	Physician/Medical Student	5	5
180	March	5	Canadian	No	70	Male	No	Yes	No	No	No	Yes	Yes	84	2	23	23	6	Do not know		Greater than one					Canada	White	No	70-79		0	<1	2	No		Discharged Home		84	9
181	May	2	Canadian	No	60	Male	No	Yes	No	No	No	No	No	4	8						Greater than one					Canada	White	Yes	60-69		0	<1	5	Yes		Discharged Home	Other	4	4
182	May	12	Canadian	No	65	Male	No	No	No	No	No	No	No	12	7						Greater than one					Canada	White	No	60-69		1	1-2	5	No		Discharged Home		12	12
183	March	5	Non Canadian	Yes	74	Male	No	No	Yes	No	No	No	No	40	7			In the community (friend, acquaintance, other)	Do not know	Citizen	Greater than one				51	Latin America	Latino	Yes	70-79	>50	6	>=5	5	No		Discharged Home		40	40
184	April	4	Non Canadian	No	49	Male	No	No	No	No	No	Yes	No	12	14	9					Greater than one					Sub Saharan Africa	Black	No	< 50		0	<1	5	No		Discharged Home		12	2
185	April	6	Non Canadian	No	57	Female	No	Yes	No	No	No	No	No	5	7			At work	Yes	Permanent resident	Greater than one	Yes	Yes	Yes	9	Caribbean	Black	Yes	50-59	5-10	1	1-2	5	Yes	LTCF	Discharged Home	Personal Care Worker	5	5
186	April	4	Non Canadian	No	46	Female	No	Yes	No	No	No	No	No	17	3						Greater than one					Caribbean	Black	Yes	< 50		0	<1	5	Yes		Discharged Home	Personal Care Worker	17	17
187	April	2	Canadian	No	72	Male	Yes	Yes	No	No	No	No	No	20	2			Other (Specify):	Do not know		Greater than one					Canada	White	Yes	70-79		1	1-2	5	No		Discharged Home		20	20
188	April	3	Non Canadian	No	48	Female	No	No	No	No	No	No	No	12	17						Greater than one					Europe and North America	White	No	< 50		0	<1	5	Yes		Discharged Home	Nurse	12	12
189	May	11	Non Canadian	No	67	Male	No	No	No	No	No	Yes	Yes	44	15	36	28				Greater than one					Caribbean	Black	No	60-69		2	1-2	4	No		Discharged Home		44	1
190	April	9	Canadian	No	74	Female	Yes	Yes	Yes	No	No	No	No	16	4						Greater than one					Canada	White	Yes	70-79		6	>=5	5	No		Discharged Home		16	16
191	April	7	Non Canadian	Yes	80	Male	No	Yes	Yes	No	No	No	No	4	2			In the community (friend, acquaintance, other)		Asylum seeker/Refugee	Greater than one				2	Latin America	Latino	Yes	>= 80	<5	1	1-2	5	No		Death		4	4
192	April	0	Non Canadian	No	33	Male	No	No	No	No	No	No	No	6	12						Greater than one					Middle East And North Africa	Middle Eastern/North African	No	< 50		0	<1	5	No		Discharged Home		6	6
193	May	5	Canadian	No	39	Male	No	No	No	No	No	No	No	4	3			Other (Specify):	Yes		Greater than one					Canada	Black	No	< 50		0	<1	4	No		Discharged Home		4	4
194	April	7	Non Canadian	No	102	Male	No	No	Yes	No	No	No	No	15	10						Greater than one					Europe and North America	White	No	>= 80		5	>=5	5	No		Death		15	15
195	May	3	Non Canadian	Yes	86	Female	No	Yes	No	Yes	Yes	No	No	12	4			At home (family member)	Yes	Citizen	Greater than one				35	Latin America	Latino	Yes	>= 80	21-35	3	3-4	5	No		Still Admitted		12	12
196	April	0	Canadian	No	66	Male	No	No	No	Yes	No	No	No	9	8						Greater than one					Canada	White	Yes	60-69		1	1-2	3	No		Discharged Home		9	9
197	March	5	Canadian	No	77	Male	No	No	No	No	No	Yes	No	16	5	6					Greater than one					Canada	White	No	70-79		0	<1	3	No		Discharged Home		16	2
198	June	3	Canadian	No	70	Male	No	No	No	No	No	No	No	5	1						Greater than one					Canada	White	No	70-79		6	>=5	1	No		Discharged Home		5	5
199	April	0	Non Canadian	No	65	Male	No	Yes	Yes	No	No	No	No	11	3			At work	No	Citizen	Greater than one				59	Europe and North America	White	Yes	60-69	>50	2	1-2	4	No		Discharged Home		11	11
200	May	2	Non Canadian	No	67	Male	No	No	No	No	No	No	No	19	9			At home (family member)	Yes	Citizen	Greater than one				11	Middle East And North Africa	Middle Eastern/North African	No	60-69	11-20	0	<1	4	No		Discharged Home		19	19
201	April	7	Non Canadian	No	74	Male	No	No	No	No	No	Yes	Yes	49	22	27	20				Greater than one					Caribbean	Black	No	70-79		2	1-2	5	No		Still Admitted		49	1
202	May	2	Canadian	No	51	Female	No	No	No	No	No	No	No	4	2			Other (Specify):	Yes		Greater than one					Canada	White	No	50-59		4	3-4	5	No		Discharged Home		4	4
203	May	7	Canadian	No	63	Female	No	No	No	Yes	No	No	No	17	21			In the community (friend, acquaintance, other)	Do not know		Greater than one					Canada	White	No	60-69		2	1-2	1	No		Discharged Home		17	17
204	May	1	Canadian	No	81	Male	No	Yes	No	No	No	No	No	45	3			At work	Do not know		Greater than one					Canada	White	No	>= 80		2	1-2		No		Discharged Home		45	45
205	June	0	Non Canadian	No	32	Female	No	No	No	No	No	No	No	3	2						Greater than one					Sub Saharan Africa	Black	No	< 50		0	<1	5	No		Discharged Home		3	3
206	April	6	Non Canadian	No	36	Female	No	No	No	No	No	No	No	6	11			At work	Do not know	Citizen	One	Yes	No	Yes	25	South Asia	Asian	No	< 50	21-35	0	<1	5	Yes	LTCF	Discharged Home	Auxiliary nurse	6	6
207	March	2	Non Canadian	No	49	Male	No	No	No	No	No	Yes	No	12	6	4					Greater than one					Europe and North America	White	No	< 50		0	<1	4	No		Discharged Home		12	6
208	April	3	Non Canadian	No	36	Male	No	No	No	No	No	No	No	13	7						Greater than one					Missing	Missing	No	< 50		0	<1	3	No		Discharged Home		13	13
209	May	2	Canadian	No	47	Male	No	Yes	No	No	No	No	No	6	2			At work	Yes		One	Yes	No	No		Canada	White	Yes	< 50		0	<1	3	Yes	Other	Discharged Home	Nurse	6	6
210	April	2	Non Canadian	No	60	Female	No	Yes	Yes	Yes	No	Yes	Yes	56	3	27	24	At work	Do not know	Citizen	Greater than one					Caribbean	Black	Yes	60-69		0	<1	4	No		Discharged Home		56	3
211	April	1	Non Canadian	No	56	Female	No	No	No	No	No	No	No	7	7			At home (family member)	Yes	Citizen	One	Yes	No	Yes	17	East Asia And Pacific	Asian	No	50-59	11-20	0	<1	4	Yes		Discharged Home	Personal Care Worker	7	7
212	May	3	Non Canadian	No	60	Male	Yes	No	No	Yes	No	Yes	No	79	1	3					Greater than one					Middle East And North Africa	Middle Eastern/North African	Yes	60-69		1	1-2	3	No		Discharged Home		79	6
213	May	8	Canadian	No	69	Male	Yes	No	No	No	Yes	Yes	Yes	27	6	22	17	Other (Specify):	No		Greater than one					Canada	White	No	60-69		4	3-4	5	No		Discharged Home		27	1
214	April	1	Non Canadian	No	77	Female	No	Yes	No	No	No	No	No	11	2						Greater than one					Missing	Missing	Yes	70-79		1	1-2	4	No		Discharged Home		11	11
215	April	0	Canadian	No	77	Female	No	Yes	Yes	No	No	No	No	11	8			Other (Specify):	Do not know		Greater than one					Canada	White	No	70-79		0	<1	5	No		Discharged Home		11	11
216	June	5	Canadian	No	75	Male	Yes	No	Yes	No	No	No	No	10	1			At home (family member)	Yes		Greater than one					Canada	White	No	70-79		2	1-2		No		Death		10	10
217	March	4	Canadian	No	85	Female	No	Yes	No	No	No	No	No	19	2			At home (family member)	Yes		Greater than one					Canada	White	No	>= 80		1	1-2	5	No		Discharged Home		19	19
218	June	1	Non Canadian	Yes	75	Female	No	Yes	Yes	No	No	No	No	16	7			Other (Specify):	No	Citizen	Greater than one				21	Europe and North America	White	No	70-79	21-35	0	<1	5	No		Discharged Home		16	16
219	April	0	Non Canadian	No	42	Male	No	No	No	No	No	No	No	4	22			During travel	Do not know	Visa: student or work	Greater than one				11	Europe and North America	White	No	< 50	11-20	0	<1	5	No		Discharged Home		4	4
220	May	1	Canadian	No	54	Male	No	No	No	Yes	No	No	No	5	8			In the community (friend, acquaintance, other)	Do not know		Greater than one					Canada	Latino	No	50-59		3	3-4	5	No		Discharged Home		5	5
221	April	1	Canadian	No	45	Female	No	No	No	No	No	No	No	6	13			At home (family member)	Yes		Greater than one	No	Yes	Yes		Canada	White	No	< 50		0	<1		Yes	Other	Discharged Home	Other Non-Patient Contact	6	6
222	April	1	Canadian	No	68	Male	No	No	No	No	No	No	No	2	27						Greater than one					Canada	White	No	60-69		0	<1		No		Discharged Home		2	2
223	May	2	Canadian	No	92	Male	No	No	No	No	No	No	No	17	1						Greater than one					Canada	White	No	>= 80		6	>=5	1	No		Discharged Home		17	17
224	March	2	Canadian	No	69	Male	No	Yes	No	No	No	Yes	Yes	46	8	34	26	Other (Specify):			Greater than one					Canada	White	No	60-69		0	<1	2	No		Discharged Home		46	2
225	April	13	Non Canadian	No	50	Male	No	Yes	No	No	No	Yes	Yes	39	6	39	39	At home (family member)	Yes	Citizen	One	No	No	No	16	Sub Saharan Africa	Black	No	50-59	11-20	0	<1	3	Yes		Death	Nurse	39	1
226	April	4	Non Canadian	No	66	Male	No	No	No	No	No	Yes	Yes	45	8	34	34	Other (Specify):	Do not know	Citizen	Greater than one				67	Europe and North America	White	No	60-69	>50	0	<1	3	No		Discharged Home		45	1
227	May	1	Canadian	No	43	Female	No	No	No	No	Yes	No	No	3	11			At work	Yes		One	Yes	Yes	Yes		Canada	Latino	No	< 50		0	<1	2	Yes	Hospital Center	Discharged Home	Auxiliary nurse	3	3
228	April	3	Non Canadian	No	52	Female	No	No	No	No	No	Yes	No	14	15	5					Greater than one					Middle East And North Africa	Middle Eastern/North African	Yes	50-59		0	<1		Yes		Discharged Home	Nurse	14	1
229	May	3	Non Canadian	No	61	Male	No	No	No	No	No	Yes	No	19	5	8					Greater than one					Latin America	Latino	No	60-69		0	<1	5	No		Discharged Home		19	4
230	May	7	Canadian	No	98	Male	Yes	Yes	No	No	No	No	No	6	1			At work	No		Greater than one					Canada	White	No	>= 80		1	1-2	5	No		Death		6	6
231	April	5	Non Canadian	No	33	Female	No	No	No	No	No	No	No	5	4			At work	No	Permanent resident	0				13	Caribbean	Black	No	< 50	11-20	0	<1	5	No		Discharged Home	Personal Care Worker	5	5
232	April	6	Non Canadian	No	55	Female	No	Yes	No	No	No	Yes	Yes	26	10	20	19	At work	Yes	Citizen	One	No	No	Yes	46	Europe and North America	White	No	50-59	36-50	0	<1	3	Yes	Hospital Center	Discharged Home	Other Non-Patient Contact	26	1
233	May	4	Canadian	No	36	Male	No	No	No	No	Yes	No	No	6	9			At work	Yes		One	Yes	Yes	Yes		Canada	White	No	< 50		0	<1	5	Yes	Other	Discharged Home	Personal Care Worker	6	6
234	May	10	Non Canadian	No	32	Male	No	No	No	No	No	Yes	Yes	18	22	16	14	At work	Do not know	Permanent resident	Greater than one				3	Middle East And North Africa	Middle Eastern/North African	No	< 50	<5	0	<1	2	Yes		Discharged Home	Other Non-Patient Contact	18	1
235	May	1	Non Canadian	No	48	Female	No	No	No	No	Yes	No	No	3	27						Greater than one					Sub Saharan Africa	Black	No	< 50		0	<1	5	Yes		Discharged Home	Personal Care Worker	3	3
236	May	1	Canadian	No	81	Male	No	Yes	Yes	No	No	No	No	10	2				No		Greater than one					Canada	White	No	>= 80		1	1-2	4	No		Discharged Home		10	10
237	April	1	Non Canadian	Yes	79	Female	No	Yes	Yes	No	No	Yes	No	51	1	3					Greater than one					Caribbean	Black	No	70-79		2	1-2	5	No		Discharged Home		51	1
238	April	13	Canadian	No	65	Female	No	Yes	No	No	No	Yes	Yes	51	15	45	44	At home (family member)	Yes		Greater than one					Canada	White	Yes	60-69		3	3-4	5	No		Discharged Home		51	1
239	May	9	Non Canadian	No	52	Female	No	Yes	No	No	Yes	Yes	Yes	43	11	16	11	At home (family member)	Yes	Citizen	Greater than one				41	Caribbean	Black	No	50-59	36-50	0	<1	3	No		Discharged Home		43	2
240	May	9	Non Canadian	No	57	Male	No	Yes	No	No	No	No	No	4	13			At home (family member)	Yes	Citizen	Greater than one				38	Caribbean	Black	No	50-59	36-50	0	<1	3	No		Discharged Home		4	4
241	April	4	Non Canadian	No	43	Female	No	No	No	No	No	No	No	6	1						Greater than one					Caribbean	Black	Yes	< 50		0	<1	5	No		Discharged Home		6	6
242	March	5	Non Canadian	No	68	Male	No	Yes	Yes	No	No	Yes	Yes	13	10	8	7	Other (Specify):	No	Citizen	Greater than one				33	Latin America	Latino	Yes	60-69	21-35	0	<1	5	No		Discharged Home		13	1
243	May	12	Non Canadian	Yes	77	Female	No	Yes	No	No	No	Yes	Yes	32		12	9				Greater than one					Caribbean	Black	No	70-79		0	<1	2	No		Discharged Home		32	8
244	April	6	Non Canadian	No	78	Female	No	Yes	No	No	No	No	No	8	4						Greater than one					Caribbean	Black	Yes	70-79		0	<1	5	No		Death		8	8
245	April	8	Canadian	No	78	Female	No	Yes	Yes	No	No	No	No	8				Other (Specify):	No		Greater than one					Canada	White	Yes	70-79		3	3-4	5	No		Death		8	8
246	April	9	Non Canadian	No	56	Male	No	Yes	No	No	No	Yes	No	8	5	4					Greater than one					Caribbean	Black	No	50-59		0	<1	5	No		Discharged Home		8	2
247	March	6	Canadian	No	66	Female	No	Yes	No	No	No	Yes	Yes	11	6	7	8	During travel	No		Greater than one					Canada	White	No	60-69		0	<1	3	No		Discharged Home		11	1
248	April	6	Non Canadian	No	69	Male	No	Yes	No	No	No	Yes	Yes	2	7	2	2	In the community (friend, acquaintance, other)	No	Citizen	Greater than one				29	Caribbean	Black	Yes	60-69	21-35	0	<1	4	No		Discharged Home		2	1
249	March	0	Non Canadian	No	63	Female	No	Yes	No	No	No	No	No	42	2						Greater than one					Caribbean	Black	Yes	60-69		0	<1	3	No		Discharged Home		42	42
250	May	10	Non Canadian	No	62	Female	No	Yes	No	No	No	Yes	Yes	10	12	4	3	Other (Specify):	Do not know	Citizen	Greater than one				46	Caribbean	Black	Yes	60-69	36-50	2	1-2	4	No		Discharged Home		10	2
251	May	2	Non Canadian	No	32	Female	No	No	No	No	No	No	No	5	10			In the community (friend, acquaintance, other)	Do not know	Asylum seeker/Refugee	Greater than one				4	Sub Saharan Africa	Black	No	< 50	<5	0	<1	3	No		Discharged Home		5	5
252	April	9	Non Canadian	No	60	Male	No	Yes	No	No	No	Yes	No	13	6	3					Greater than one					Caribbean	Black	Yes	60-69		0	<1	3	No		Discharged Home		13	4
253	April	2	Canadian	No	68	Female	No	Yes	No	No	No	Yes	No	29	1	4		Other (Specify):	No		Greater than one					Canada	White	No	60-69		0	<1	5	No		Discharged Home		29	8
254	May	7	Non Canadian	Yes	36	Male	No	No	No	No	No	No	No	3	8						Greater than one					Latin America	Latino	No	< 50		0	<1	5	No		Discharged Home		3	3
255	April	7	Non Canadian	No	67	Female	No	Yes	No	No	No	No	No	7	14			In the community (friend, acquaintance, other)	Do not know	Citizen	Greater than one				39	Caribbean	Black	Yes	60-69	36-50	0	<1	5	No		Discharged Home		7	7
256	April	6	Canadian	No	95	Male	No	No	No	No	No	No	No	5	1			Other (Specify):	Do not know		Greater than one					Canada	White	No	>= 80		2	1-2	4	No		Death		5	5
257	March	6	Canadian	No	77	Male	No	Yes	No	No	No	No	No	42	2						Greater than one					Canada	White	No	70-79		1	1-2	5	No		Discharged Home		42	42
258	April	0	Canadian	No	67	Female	No	Yes	No	No	No	No	No	42	3			In the community (friend, acquaintance, other)	Do not know		Greater than one					Canada	White	No	60-69		3	3-4	5	No		Discharged Home		42	42
259	May	1	Canadian	No	25	Female	No	No	No	No	No	No	No	15	7			Other (Specify):	Yes		Greater than one					Canada	Black	Yes	< 50		0	<1	3	No		Discharged Home		15	15
260	March	5	Canadian	No	57	Female	No	No	No	No	No	Yes	Yes	7	3	3	2	At work	Yes		Greater than one					Canada	White	No	50-59		0	<1	5	No		Discharged Home		7	5
261	May	0	Canadian	No	47	Male	No	No	No	No	No	No	No	13	12			At work	Do not know		Greater than one					Canada	White	No	< 50		2	1-2	5	No		Discharged Home		13	13
262	May	9	Canadian	No	82	Male	Yes	Yes	Yes	No	No	Yes	No	15	3	4		Other (Specify):	No		Greater than one					Canada	White	No	>= 80		5	>=5	2	No		Discharged Home		15	2
263	May	0	Canadian	No	60	Male	No	Yes	No	Yes	No	No	No	5							Greater than one					Canada	White	Yes	60-69		2	1-2	2	No		Discharged Home		5	5
264	May	11	Non Canadian	No	46	Female	No	No	No	No	No	No	No	11	1			In the community (friend, acquaintance, other)	Yes	Permanent resident	Greater than one				2	Middle East And North Africa	Middle Eastern/North African	No	< 50	<5	7	>=5	5	No		Discharged Home		11	11
265	April	3	Canadian	No	77	Male	Yes	No	No	No	No	No	No	22	4			At work	No		Greater than one					Canada	White	No	70-79		1	1-2	5	No		Discharged Home		22	22
266	March	5	Canadian	No	25	Female	No	No	No	Yes	No	No	No	4	1			At work	Do not know		One	Yes	No	No		Canada	White	No	< 50		0	<1	5	Yes	Other	Discharged Home	Other Patient Contact	4	4
267	May	8	Canadian	No	60	Female	Yes	Yes	No	No	No	No	No	17	1			Other (Specify):	No		Greater than one					Canada	White	No	60-69		1	1-2	5	No		Discharged Home		17	17
268	April	3	Non Canadian	No	80	Male	No	Yes	No	No	No	No	No	13							Greater than one					Europe and North America	White	No	>= 80		0	<1	3	No		Discharged Home		13	13
269	April	9	Canadian	No	49	Female	Yes	No	No	No	Yes	Yes	No	10	1	5		In the community (friend, acquaintance, other)	No		Greater than one					Canada	White	No	< 50		3	3-4	5	No		Discharged Home		10	1
270	April	5	Non Canadian	No	59	Female	No	Yes	No	No	No	No	No	8							Greater than one					Caribbean	Black	No	50-59		0	<1	3	No		Discharged Home		8	8
271	April	0	Non Canadian	No	76	Male	No	Yes	No	No	No	No	No	3	5			At home (family member)	Yes	Citizen	Greater than one					Caribbean	Black	Yes	70-79		0	<1	4	No		Discharged Home		3	3
272	March	1	Canadian	No	59	Male	No	No	No	No	No	No	No	5	9			In the community (friend, acquaintance, other)	Yes		Greater than one					Canada	White	No	50-59		0	<1	4	No		Discharged Home		5	5
273	April	7	Non Canadian	Yes	82	Female	No	Yes	No	No	No	Yes	No	9	1	8		At home (family member)	Yes	Permanent resident	Greater than one				7	Middle East And North Africa	Middle Eastern/North African	No	>= 80	5-10	1	1-2	5	No		Death		9	2
274	April	2	Canadian	No	63	Male	No	No	No	No	Yes	No	No	40	10			In the community (friend, acquaintance, other)	Do not know		Greater than one					Canada	White	No	60-69		2	1-2	5	No		Discharged Home		40	40
275	April	4	Canadian	No	81	Male	Yes	No	No	Yes	No	Yes	No	38	3	2		Other (Specify):	No		Greater than one					Canada	White	No	>= 80		2	1-2	2	No		Discharged Home		38	1
276	April	2	Canadian	No	70	Male	No	No	No	No	No	No	No	13	4			Other (Specify):	Do not know		Greater than one					Canada	White	No	70-79		0	<1	5	No		Discharged Home		13	13
277	April	6	Canadian	No	35	Male	No	No	No	No	No	No	No	9	1			In the community (friend, acquaintance, other)	Do not know		Greater than one					Canada	Other/Mixed	No	< 50		0	<1	5	No		Discharged Home		9	9
278	April	5	Canadian	No	58	Male	No	Yes	No	No	No	Yes	Yes	22	8	8	7	At work	No		Greater than one					Canada	White	Yes	50-59		2	1-2	5	No		Discharged Home		22	5
279	April	10	Canadian	No	45	Female	No	No	No	No	No	No	No	7	11			At work	Do not know		One	No	No	No		Canada	White	Yes	< 50		0	<1	4	Yes	LTCF	Discharged Home	Other Patient Contact	7	7
280	April	6	Canadian	No	85	Male	Yes	Yes	No	No	No	No	No	5	1			At home (family member)	Do not know		Greater than one					Canada	White	No	>= 80		1	1-2	4	No		Death		5	5
281	April	4	Canadian	No	65	Male	No	No	No	No	No	No	No	3	15						Greater than one					Canada	White	No	60-69		0	<1	5	No		Discharged Home		3	3
282	June	3	Canadian	No	75	Female	No	Yes	Yes	No	No	No	No	6	15			At work	Do not know		Greater than one					Canada	White	Yes	70-79		2	1-2	4	No		Discharged Home		6	6
283	May	3	Non Canadian	Yes	58	Male	No	No	No	No	No	Yes	Yes	26	1	18	15	In the community (friend, acquaintance, other)	No	Citizen	Greater than one					Latin America	Latino	Yes	50-59		0	<1	5	No		Discharged Home		26	2
284	May	4	Canadian	No	85	Female	No	Yes	No	Yes	No	No	No	18	6			Other (Specify):	No		Greater than one					Canada	White	No	>= 80		1	1-2	5	No		Discharged Home		18	18
285	May	2	Non Canadian	No	27	Female	No	No	No	No	No	No	No	12	7			Other (Specify):	Do not know	Citizen	Greater than one				26	Caribbean	Black	No	< 50	21-35	0	<1	5	No		Discharged Home		12	12
286	April	0	Canadian	No	75	Male	No	Yes	No	No	No	No	No	35	2			Other (Specify):	No		Greater than one					Canada	White	Yes	70-79		4	3-4	5	No		Discharged Home		35	35
287	March	9	Non Canadian	No	78	Male	No	Yes	No	No	No	Yes	Yes	35	2	13	11	In the community (friend, acquaintance, other)	No	Citizen	Greater than one					Europe and North America	White	Yes	70-79		0	<1	5	No		Discharged Home		35	2
288	May	7	Non Canadian	No	71	Male	Yes	Yes	Yes	No	No	No	No	9	4						Greater than one					Europe and North America	White	Yes	70-79		5	>=5	5	No		Discharged Home		9	9
289	June	3	Non Canadian	No	82	Male	No	No	No	No	No	No	No	18	1			In the community (friend, acquaintance, other)	Do not know	Citizen	Greater than one					Caribbean	Black	Yes	>= 80		0	<1	5	No		Discharged Home		18	18
290	April	10	Canadian	No	57	Male	No	No	No	No	No	Yes	Yes	45	24	5	4				Greater than one					Canada	White	Yes	50-59		0	<1	5	No		Death		45	9
291	April	4	Non Canadian	Yes	72	Male	Yes	No	No	No	No	No	No	10							Greater than one					Europe and North America	White	Yes	70-79		4	3-4	3	No		Discharged Home		10	10
292	April	7	Canadian	No	53	Female	No	Yes	No	Yes	Yes	No	No	7	7			Other (Specify):	Do not know		Greater than one					Canada	White	No	50-59		1	1-2	5	No		Discharged Home		7	7
293	April	7	Canadian	No	23	Male	No	No	No	No	No	No	No	4	8			Other (Specify):	No		Greater than one					Canada	Latino	No	< 50		0	<1		No		Discharged Home		4	4
294	April	5	Non Canadian	No	62	Female	No	Yes	No	No	No	No	No	12	9						Greater than one					Europe and North America	White	Yes	60-69		0	<1	3	Yes		Discharged Home	Personal Care Worker	12	12
295	May	1	Non Canadian	No	52	Male	No	No	No	No	No	No	No	6	9			At work	Yes	Citizen	One	Yes	No	No	32	Caribbean	Black	No	50-59	21-35	0	<1	4	Yes	LTCF	Discharged Home	Personal Care Worker	6	6
296	June	3	Canadian	No	77	Male	No	Yes	No	No	No	Yes	No	15	1	7					Greater than one					Canada	White	No	70-79		0	<1		No		Discharged Home		15	2
297	April	0	Canadian	No	84	Female	No	Yes	No	No	Yes	No	No	16				Other (Specify):	Do not know		Greater than one					Canada	White	No	>= 80		1	1-2	5	No		Discharged Home		16	16
298	April	1	Non Canadian	No	73	Male	No	Yes	No	No	No	No	No	62	2						Greater than one					Caribbean	Black	Yes	70-79		8	>=5	2	No		Discharged Home		62	62
299	April	7	Canadian	No	84	Female	No	Yes	No	No	Yes	No	No	7				At work	No		Greater than one					Canada	White	No	>= 80		2	1-2	5	No		Death		7	7
300	March	3	Non Canadian	No	73	Female	No	Yes	Yes	No	No	No	No	12	3			In the community (friend, acquaintance, other)	Yes	Citizen	Greater than one				54	Europe and North America	White	Yes	70-79	>50	0	<1	5	No		Discharged Home		12	12
301	April	5	Canadian	No	84	Male	No	Yes	No	No	No	No	No	5	2						Greater than one					Canada	White	Yes	>= 80		4	3-4		No		Death		5	5
302	May	5	Non Canadian	No	42	Male	No	No	No	No	No	No	No	4	2			In the community (friend, acquaintance, other)	Yes	Citizen	Greater than one				20	Sub Saharan Africa	Black	No	< 50	11-20	0	<1	2	No		Discharged Home		4	4
303	April	6	Non Canadian	No	75	Male	No	Yes	No	Yes	No	Yes	Yes	135	7	134	43	Other (Specify):	Yes	Citizen	Greater than one				41	Caribbean	Black	Yes	70-79	36-50	2	1-2	2	No		Discharged Home		135	2
304	April	5	Canadian	No	80	Male	No	No	No	No	No	No	No	3	2						Greater than one					Canada	White	No	>= 80		1	1-2	5	No		Death		3	3
305	March	1	Canadian	No	55	Male	No	Yes	No	No	Yes	No	No	9	1						Greater than one					Canada	White	No	50-59		0	<1	5	No		Discharged Home		9	9
306	April	6	Non Canadian	No	58	Female	No	Yes	No	No	Yes	No	No	5	6			At work	Do not know	Citizen	One	No	Yes	Yes	53	Sub Saharan Africa	White	Yes	50-59	>50	0	<1	4	Yes	LTCF	Discharged Home	Other Non-Patient Contact	5	5
307	April	5	Canadian	No	69	Male	No	Yes	Yes	No	No	No	No	6	8			In the community (friend, acquaintance, other)	Do not know		Greater than one					Canada	White	No	60-69		0	<1	5	No		Discharged Home		6	6
308	April	1	Non Canadian	No	85	Female	No	Yes	No	No	No	No	No	10	1			At work	Yes	Citizen	Greater than one				46	Europe and North America	White	No	>= 80	36-50	3	3-4	5	No		Death		10	10
309	April	5	Non Canadian	No	47	Female	No	Yes	No	No	Yes	No	No	5	1						Greater than one					Caribbean	Black	Yes	< 50		0	<1	3	No		Discharged Home		5	5
310	April	4	Canadian	No	82	Female	No	No	No	No	No	No	No	8	2						Greater than one					Canada	White	No	>= 80		4	3-4	5	No		Death		8	8
311	May	5	Canadian	No	35	Female	No	No	No	No	Yes	No	No	5	4						Greater than one					Canada	White	Yes	< 50		0	<1	5	No		Discharged Home		5	5
312	May	7	Canadian	No	35	Female	No	Yes	Yes	No	No	No	No	8	1						Greater than one					Canada	White	Yes	< 50		2	1-2	5	No		Discharged Home		8	8
313	April	6	Non Canadian	Yes	88	Female	No	Yes	No	No	No	Yes	Yes	7	4	7	7				Greater than one					Caribbean	Black	Yes	>= 80		0	<1	5	No		Death		7	1
314	March	3	Non Canadian	No	60	Male	No	Yes	No	No	No	No	No	3	7						Greater than one					Caribbean	Black	Yes	60-69		0	<1	5	No		Discharged Home		3	3
315	May	2	Non Canadian	No	63	Female	No	No	No	No	No	No	No	3				At work	No	Citizen	Greater than one				27	Latin America	Latino	No	60-69	21-35	6	>=5	2	No		Discharged Home		3	3
316	April	3	Non Canadian	No	59	Male	No	Yes	No	No	No	No	No	4	10						Greater than one					Caribbean	Black	Yes	50-59		0	<1	5	No		Discharged Home		4	4
317	May	3	Canadian	No	85	Male	No	Yes	No	No	No	No	No	10	3						Greater than one					Canada	White	No	>= 80		3	3-4	5	No		Death		10	10
318	May	7	Canadian	No	57	Male	No	No	No	No	No	Yes	No	11	8	4		At home (family member)	No		Greater than one					Canada	White	No	50-59		0	<1	4	No		Discharged Home		11	4
319	May	3	Canadian	No	65	Male	No	Yes	Yes	No	No	No	No	11	7			At work	Do not know		Greater than one					Canada	White	No	60-69		2	1-2	5	No		Discharged Home		11	11
320	April	0	Non Canadian	No	78	Male	No	Yes	No	No	No	No	No	6	5			In the community (friend, acquaintance, other)	No	Citizen	Greater than one				51	Caribbean	Black	Yes	70-79	>50	0	<1	4	No		Discharged Home		6	6
321	June	7	Canadian	No	89	Male	No	Yes	Yes	No	No	No	No	3	1						Greater than one					Canada	White	No	>= 80		4	3-4	3	No		Death		3	3
322	May	0	Canadian	No	69	Male	No	Yes	No	No	No	No	No	2	1			Other (Specify):	No		Greater than one					Canada	White	No	60-69		2	1-2	2	No		Discharged Home		2	2
323	April	5	Canadian	No	76	Female	No	Yes	No	No	No	No	No	5	1						Greater than one					Canada	White	Yes	70-79		0	<1	4	No		Discharged Home		5	5
324	March	7	Canadian	No	79	Female	No	Yes	No	No	No	No	No	3	2						Greater than one					Canada	White	No	70-79		0	<1	3	No		Death		3	3
325	May	0	Non Canadian	No	58	Female	No	Yes	Yes	No	No	No	No	3				At work	Yes	Citizen	One	Yes	Yes	No	28	Middle East And North Africa	Middle Eastern/North African	No	50-59	21-35	0	<1	5	Yes	RPA	Discharged Home	Nurse	3	3
326	May	9	Non Canadian	Yes	48	Female	No	No	No	No	No	No	No	9	9			At home (family member)	Would prefer not to answer	Citizen	Greater than one				31	East Asia And Pacific	Asian	No	< 50	21-35	0	<1	5	No		Discharged Home		9	9
327	April	1	Non Canadian	No	91	Female	Yes	Yes	Yes	No	Yes	No	No	54	2						Greater than one					Europe and North America	White	Yes	>= 80		4	3-4		No		Discharged Home		54	54
328	May	0	Non Canadian	No	72	Female	No	Yes	No	No	No	No	No	21	3			In the community (friend, acquaintance, other)	Do not know	Citizen	Greater than one				49	Caribbean	Black	Yes	70-79	36-50	2	1-2	5	No		Discharged Home		21	21
329	April	4	Canadian	No	84	Female	No	Yes	No	No	No	No	No	36	2						Greater than one					Canada	White	No	>= 80		2	1-2	4	No		Discharged Home		36	36
330	June	2	Non Canadian	No	63	Female	No	No	No	No	No	No	No	5	1						Greater than one					Caribbean	Black	Yes	60-69		6	>=5	4	No		Discharged Home		5	5
331	March	3	Canadian	No	57	Male	No	No	No	No	No	No	No	7	4			In the community (friend, acquaintance, other)	Do not know		Greater than one					Canada	White	Yes	50-59		0	<1	5	No		Discharged Home		7	7
332	June	2	Canadian	No	75	Male	No	Yes	No	No	No	No	No	7	1			In the community (friend, acquaintance, other)	Do not know		Greater than one					Canada	Other/Mixed	Yes	70-79		0	<1	3	No		Discharged Home		7	7
333	May	1	Non Canadian	No	60	Male	No	Yes	No	No	No	No	No	7	8			At home (family member)	Yes	Citizen	Greater than one				35	Caribbean	Black	Yes	60-69	21-35	0	<1	5	No		Discharged Home		7	7
334	April	0	Canadian	No	50	Female	No	No	No	Yes	No	No	No	7							Greater than one					Canada	White	No	50-59		0	<1	5	No		Discharged Home		7	7
335	May	6	Canadian	No	86	Female	Yes	Yes	No	No	No	No	No	15	1			At work	No		Greater than one					Canada	White	No	>= 80		3	3-4	4	No		Discharged Home		15	15
336	April	1	Canadian	No	85	Female	No	Yes	No	No	No	No	No	18	2						Greater than one					Canada	White	No	>= 80		1	1-2		No		Discharged Home		18	18
337	April	5	Non Canadian	No	30	Female	No	No	No	No	No	No	No	5	10			At home (family member)	Yes	Permanent resident	Greater than one				8	Caribbean	Black	No	< 50	5-10	0	<1	5	No		Discharged Home		5	5
338	April	7	Canadian	No	83	Male	Yes	Yes	No	No	No	No	No	6	2						Greater than one					Canada	White	Yes	>= 80		3	3-4		No		Death		6	6
339	June	2	Canadian	No	70	Female	No	Yes	No	No	No	No	No	5	8						Greater than one					Canada	White	Yes	70-79		0	<1		No		Discharged Home		5	5
340	May	5	Canadian	No	60	Male	No	No	No	No	Yes	No	No	8	11			In the community (friend, acquaintance, other)	Do not know		Greater than one					Canada	White	No	60-69		0	<1	5	No		Discharged Home		8	8
341	April	2	Non Canadian	No	52	Female	No	Yes	No	No	No	No	No	3	15			At work	Do not know	Citizen	Greater than one				16	Caribbean	Black	No	50-59	11-20	0	<1	5	No		Discharged Home		3	3
342	May	3	Non Canadian	No	44	Male	No	Yes	No	No	No	No	No	6	5			In the community (friend, acquaintance, other)	Do not know	Permanent resident	Greater than one				15	Middle East And North Africa	Middle Eastern/North African	No	< 50	11-20	0	<1		No		Discharged Home		6	6
343	May	1	Non Canadian	No	92	Male	No	Yes	Yes	No	No	No	No	14				At work	Yes	Citizen	Greater than one				51	Europe and North America	White	Yes	>= 80	>50	3	3-4	5	No		Discharged Home		14	14
344	May	5	Non Canadian	No	52	Male	No	No	No	No	No	No	No	13	14			In the community (friend, acquaintance, other)	Do not know	Citizen	Greater than one				36	Latin America	Latino	No	50-59	36-50	0	<1	5	No		Discharged Home		13	13
345	May	8	Non Canadian	No	55	Female	No	No	No	No	No	No	No	5	15			At work	Yes	Asylum seeker/Refugee	One	Yes	Yes	Yes	4	Caribbean	Black	No	50-59	<5	0	<1	5	Yes	LTCF	Discharged Home	Personal Care Worker	5	5
346	June	3	Non Canadian	No	43	Male	No	Yes	No	No	No	No	No	4	7			At work	Yes	Citizen	Greater than one	Yes	Yes	Yes	13	Caribbean	Black	No	< 50	11-20	0	<1	3	Yes	Other	Discharged Home	Nurse	4	4
347	April	4	Canadian	No	55	Male	No	Yes	No	Yes	No	Yes	Yes	29	14	18	12	At work	Yes		Greater than one					Canada	White	Yes	50-59		3	3-4	1	No		Discharged Home		29	1
348	April	7	Non Canadian	No	54	Male	No	No	No	No	No	No	No	8	7			At work	Do not know	Citizen	Greater than one				15	Middle East And North Africa	Middle Eastern/North African	Yes	50-59	11-20	0	<1	5	No		Discharged Home		8	8
349	April	1	Non Canadian	No	62	Female	No	Yes	No	Yes	No	No	No	18	2			In the community (friend, acquaintance, other)	Yes	Citizen	Greater than one				32	Caribbean	Black	Yes	60-69	21-35	2	1-2	5	No		Discharged Home		18	18
350	April	3	Non Canadian	No	50	Female	No	No	No	No	No	No	No	3	10						Greater than one					Caribbean	Black	No	50-59		0	<1	3	Yes		Discharged Home	Auxiliary nurse	3	3
351	April	0	Non Canadian	Yes	97	Female	No	Yes	No	No	No	No	No	10	3			Other (Specify):	Do not know	Citizen	Greater than one				73	Europe and North America	White	No	>= 80	>50	1	1-2	5	No		Discharged Home		10	10
352	April	3	Canadian	No	38	Male	No	No	No	No	No	No	No	14							Greater than one					Canada	White	No	< 50		0	<1	5	No		Discharged Home		14	14
353	April	7	Canadian	No	58	Male	Yes	No	No	No	Yes	No	No	5	8						Greater than one					Canada	White	Yes	50-59		0	<1	5	No		Discharged Home		5	5
354	June	9	Non Canadian	No	79	Male	No	Yes	No	No	No	Yes	Yes	21	11	9	3	In the community (friend, acquaintance, other)	No	Citizen	Greater than one				70	Europe and North America	White	Yes	70-79	>50	0	<1	4	No		Discharged Home		21	3
355	May	1	Canadian	No	60	Female	No	Yes	No	No	No	No	No	9	4			In the community (friend, acquaintance, other)	Do not know		Greater than one					Canada	White	Yes	60-69		2	1-2	4	No		Discharged Home		9	9
356	May	9	Non Canadian	No	51	Male	No	No	No	No	No	Yes	Yes	23	5	13	9				Greater than one					Caribbean	Black	No	50-59		0	<1	5	No		Discharged Home		23	1
357	April	6	Non Canadian	No	52	Female	No	No	No	No	No	No	No	7	15			At work	Yes	Citizen	One	Yes	Yes	Yes	28	Caribbean	Black	No	50-59	21-35	0	<1	5	Yes	Other	Discharged Home	Personal Care Worker	7	7
358	April	6	Canadian	No	46	Female	No	No	No	No	No	No	No	7	6			In the community (friend, acquaintance, other)	Do not know		Greater than one					Canada	White	No	< 50		1	1-2	3	No		Discharged Home		7	7
359	April	0	Canadian	No	80	Male	No	Yes	No	No	No	No	No	124				At work	Do not know		Greater than one					Canada	White	No	>= 80		2	1-2	5	No		Discharged Home		124	124
360	May	8	Canadian	No	80	Male	Yes	Yes	No	No	No	Yes	No	8	1	3		At work	Do not know		Greater than one					Canada	White	No	>= 80		4	3-4	4	No		Death		8	2
361	May	8	Non Canadian	No	87	Male	No	Yes	No	No	No	No	No	33	3						Greater than one					Europe and North America	White	No	>= 80		2	1-2		No		Discharged Home		33	33
362	May	0	Canadian	No	44	Male	No	No	No	Yes	No	No	No	7	18			At work	Yes		Greater than one					Canada	White	No	< 50		2	1-2	5	No		Discharged Home		7	7
363	May	3	Canadian	No	88	Female	Yes	Yes	No	No	No	No	No	25	1			Other (Specify):	No		Greater than one					Canada	White	No	>= 80		2	1-2	2	No		Discharged Home		25	25
364	April	3	Non Canadian	No	81	Female	No	Yes	No	No	No	Yes	No	10	6	5					Greater than one					Europe and North America	White	Yes	>= 80		0	<1	2	No		Death		10	6
365	April	7	Canadian	No	29	Female	No	No	No	No	No	No	No	3	3			At home (family member)	Yes		Greater than one					Canada	White	Yes	< 50		0	<1	5	No		Discharged Home		3	3
366	April	8	Canadian	No	70	Female	Yes	Yes	No	No	No	No	No	13	3						Greater than one					Canada	White	No	70-79		1	1-2	4	No		Discharged Home		13	13
367	May	10	Canadian	No	85	Male	No	Yes	No	No	Yes	No	No	2	1			Other (Specify):	Do not know		Greater than one					Canada	White	Yes	>= 80		3	3-4	4	No		Death		2	2
368	May	9	Canadian	No	75	Male	No	No	No	No	No	No	No	14	3			Other (Specify):	Yes		Greater than one					Canada	White	No	70-79		2	1-2	4	No		Death		14	14
369	March	3	Canadian	No	63	Male	Yes	No	No	No	No	Yes	Yes	38	5	20	17	During travel	Do not know		Greater than one					Canada	White	Yes	60-69		1	1-2	3	No		Discharged Home		38	5
370	April	1	Non Canadian	No	53	Male	No	No	No	No	No	No	No	8	4						Greater than one					Middle East And North Africa	Middle Eastern/North African	No	50-59		0	<1	5	No		Discharged Home		8	8
371	April	6	Non Canadian	No	33	Male	No	No	No	Yes	Yes	No	No	4	2			In the community (friend, acquaintance, other)	Do not know	Permanent resident	Greater than one				2	Middle East And North Africa	Middle Eastern/North African	No	< 50	<5	0	<1	3	No		Discharged Home	Other Patient Contact	4	4
372	April	6	Non Canadian	No	74	Male	Yes	No	No	No	No	No	No	3	10			In the community (friend, acquaintance, other)	Do not know	Citizen	Greater than one				47	Middle East And North Africa	Middle Eastern/North African	Yes	70-79	36-50	1	1-2	4	No		Discharged Home		3	3
373	April	13	Non Canadian	No	79	Male	No	No	Yes	No	No	Yes	Yes	17	24	17	17	Other (Specify):	Do not know	Citizen	Greater than one				32	Middle East And North Africa	Middle Eastern/North African	Yes	70-79	21-35	1	1-2	2	No		Death		17	1
374	March	3	Canadian	No	77	Female	Yes	Yes	Yes	No	Yes	No	No	13	9			In the community (friend, acquaintance, other)	No		Greater than one					Canada	White	No	70-79		2	1-2	5	No		Discharged Home		13	13
375	April	9	Non Canadian	No	51	Male	No	Yes	No	No	No	Yes	Yes	7	9	3	2				Greater than one					Missing	Missing	No	50-59		0	<1	3	No		Discharged Home		7	2
376	April	2	Non Canadian	No	62	Male	No	No	No	Yes	No	No	No	7	8						Greater than one					Missing	Missing	No	60-69		0	<1	4	No		Discharged Home		7	7
377	April	5	Non Canadian	No	31	Male	No	No	No	No	No	No	No	9	9						Greater than one					Latin America	Latino	No	< 50		0	<1	3	No		Discharged Home		9	9
378	April	14	Canadian	No	67	Female	No	Yes	No	No	No	Yes	Yes	18	1	10	8	At work	Do not know		Greater than one					Canada	White	No	60-69		0	<1	5	No		Discharged Home		18	2
379	April	7	Non Canadian	No	44	Male	No	Yes	No	No	No	No	No	12	9			At work	Yes	Citizen	Greater than one	Yes	Yes	No	9	Sub Saharan Africa	Black	No	< 50	5-10	0	<1	4	Yes	LTCF	Discharged Home	Personal Care Worker	12	12
380	April	8	Canadian	No	74	Male	No	Yes	No	No	No	No	No	6	22						Greater than one					Canada	White	No	70-79		6	>=5	4	No		Death		6	6
381	May	1	Canadian	No	43	Male	No	No	No	No	No	No	No	5	4						Greater than one					Canada	White	No	< 50		2	1-2	5	No		Discharged Home		5	5
382	April	11	Non Canadian	No	46	Male	No	No	No	No	No	No	No	13	9						Greater than one					Sub Saharan Africa	Black	No	< 50		0	<1	4	No		Discharged Home		13	13
383	March	1	Non Canadian	No	69	Male	No	Yes	No	No	No	No	No	10	7						Greater than one					Missing	Missing	Yes	60-69		0	<1	5	No		Discharged Home		10	10
384	May	1	Non Canadian	No	19	Female	No	No	No	No	Yes	No	No	5	7			At work	Yes	Citizen	One	Yes	Yes	No	17	Caribbean	Black	No	< 50	11-20	0	<1	5	Yes	LTCF	Discharged Home	Personal Care Worker	5	5
385	March	4	Non Canadian	No	55	Male	No	Yes	No	Yes	No	No	No	4	11						Greater than one					Caribbean	Black	Yes	50-59		0	<1	3	No		Discharged Home		4	4
386	April	5	Non Canadian	No	36	Female	No	No	No	No	No	No	No	9	8			At work	No	Citizen	Greater than one				26	Caribbean	Black	No	< 50	21-35	0	<1	5	Yes		Discharged Home	Personal Care Worker	9	9
387	May	3	Non Canadian	No	20	Female	No	No	No	Yes	No	No	No	11	8			Other (Specify):	Do not know	Citizen	Greater than one				13	Europe and North America	Black	No	< 50	11-20	2	1-2		No		Discharged Home		11	11
388	May	3	Canadian	No	33	Female	No	Yes	No	No	No	No	No	3	1			In the community (friend, acquaintance, other)	No		Greater than one					Canada	Latino	No	< 50		0	<1	5	No		Discharged Home		3	3
389	April	8	Non Canadian	No	44	Male	No	No	No	No	No	No	No	7	3						Greater than one					Caribbean	Black	Yes	< 50		0	<1	5	No		Discharged Home		7	7
390	April	9	Canadian	No	56	Female	No	Yes	No	No	No	Yes	Yes	13	1	9	8				Greater than one					Canada	White	No	50-59		0	<1	5	No		Discharged Home		13	1
391	April	5	Non Canadian	No	49	Female	No	No	No	No	No	No	No	4	7			Other (Specify):	Yes	Permanent resident	Greater than one				7	Caribbean	Black	No	< 50	5-10	0	<1	5	No		Discharged Home		4	4
392	April	6	Non Canadian	No	78	Male	No	No	No	No	No	Yes	Yes	8	1	7	2	Other (Specify):	No	Citizen	Greater than one				49	Caribbean	Black	No	70-79	36-50	0	<1	5	No		Death		8	2
393	May	5	Non Canadian	Yes	96	Female	No	Yes	No	No	No	No	No	10	7						Greater than one					Caribbean	Black	No	>= 80		0	<1	5	No		Discharged Home		10	10
394	May	5	Canadian	No	72	Male	Yes	Yes	Yes	No	No	Yes	Yes	23	4	9	6	Other (Specify):	Do not know		Greater than one					Canada	White	No	70-79		2	1-2	5	No		Discharged Home		23	2
395	March	5	Non Canadian	No	42	Male	No	Yes	No	No	No	No	No	8	12			At work	No	Citizen	Greater than one				44	Sub Saharan Africa	Black	No	< 50	36-50	0	<1	4	No		Discharged Home		8	8
396	March	2	Non Canadian	No	87	Male	No	No	No	No	No	No	No	5	1			Other (Specify):	Do not know	Citizen	Greater than one				56	Middle East And North Africa	Middle Eastern/North African	No	>= 80	>50	3	3-4	4	No		Death		5	5
397	May	4	Non Canadian	No	56	Female	No	No	No	No	No	No	No	6	11						Greater than one					East Asia And Pacific	Asian	No	50-59		0	<1	5	No		Discharged Home		6	6
398	April	3	Non Canadian	Yes	73	Female	No	Yes	No	No	No	Yes	Yes	28	8	9	8				Greater than one					Europe and North America	White	Yes	70-79		1	1-2	5	No		Discharged Home		28	6
399	April	6	Canadian	No	45	Female	No	No	No	No	No	Yes	Yes	28	8	21	18	In the community (friend, acquaintance, other)	Do not know		Greater than one					Canada	White	Yes	< 50		0	<1	5	No		Discharged Home		28	2
400	June	5	Canadian	No	47	Female	No	Yes	No	No	No	No	No	4	4			Other (Specify):	Do not know		Greater than one					Canada	White	No	< 50		0	<1	5	No		Discharged Home		4	4
401	May	3	Canadian	No	62	Female	No	Yes	No	Yes	No	No	No	12	3			Other (Specify):	No		Greater than one					Canada	White	Yes	60-69		2	1-2	5	No		Discharged Home		12	12
402	May	6	Canadian	No	65	Female	Yes	Yes	No	No	No	No	No	11	1			Other (Specify):	No		Greater than one					Canada	White	No	60-69		1	1-2	5	No		Discharged Home		11	11
403	May	4	Non Canadian	No	78	Male	No	Yes	No	No	No	Yes	Yes	12	5	11	11	In the community (friend, acquaintance, other)	Do not know	Citizen	Greater than one				44	Caribbean	Black	No	70-79	36-50	3	3-4	5	No		Death		12	2
404	April	13	Non Canadian	No	44	Male	No	No	No	No	No	Yes	Yes	8	12	8	1	At work	Do not know	Citizen	Greater than one	No	Don't know		18	Caribbean	Black	No	< 50	11-20	0	<1	4	Yes	LTCF	Death	Other Non-Patient Contact	8	1
405	May	4	Canadian	No	55	Female	No	No	No	No	Yes	No	No	5	6						Greater than one					Canada	White	No	50-59		0	<1	4	Yes		Discharged Home	Other Non-Patient Contact	5	5
406	May	6	Canadian	No	71	Male	No	Yes	No	Yes	No	No	No	14	11			At home (family member)	Yes		Greater than one					Canada	White	Yes	70-79		4	3-4	4	No		Discharged Home		14	14
407	May	6	Non Canadian	No	48	Male	No	Yes	No	No	No	No	No	4	7			At work	Yes	Citizen	Greater than one	Yes	Yes	Yes	26	East Asia And Pacific	Asian	No	< 50	21-35	0	<1	5	Yes	LTCF	Discharged Home	Physician/Medical Student	4	4
408	April	8	Canadian	No	29	Male	No	No	No	No	No	Yes	Yes	11	3	8	4	In the community (friend, acquaintance, other)	Do not know		Greater than one					Canada	Asian	No	< 50		0	<1	5	No		Discharged Home		11	1
409	May	1	Canadian	No	61	Female	Yes	Yes	No	Yes	No	No	No	8							Greater than one					Canada	White	No	60-69		7	>=5	5	No		Discharged Home		8	8
410	April	6	Canadian	No	75	Female	No	Yes	No	No	Yes	Yes	Yes	14	15	13	9	At home (family member)	Yes		Greater than one					Canada	White	No	70-79		0	<1	5	No		Discharged Home		14	2
411	April	3	Canadian	No	61	Male	No	Yes	No	No	No	No	No	7				Other (Specify):	Do not know		Greater than one					Canada	White	No	60-69		6	>=5	4	No		Death		7	7
412	March	8	Non Canadian	No	47	Female	No	No	No	No	No	No	No	11	6			At work	Yes	Citizen	One	Yes	Yes	No	20	Caribbean	Black	No	< 50	11-20	0	<1	5	Yes	LTCF	Discharged Home	Nurse	11	11
413	May	6	Canadian	No	74	Male	No	Yes	Yes	No	No	Yes	No	13	6	9		At home (family member)	No		Greater than one					Canada	White	No	70-79		0	<1	4	No		Discharged Home		13	3
414	April	1	Canadian	No	76	Male	No	No	No	No	No	No	No	11				Other (Specify):	Yes		Greater than one					Canada	White	No	70-79		2	1-2	2	No		Discharged Home		11	11
415	April	7	Canadian	No	54	Male	No	No	No	No	No	No	No	8	7			At home (family member)	Yes		Greater than one					Canada	White	No	50-59		0	<1		No		Discharged Home		8	8
416	May	3	Canadian	No	81	Female	No	Yes	No	No	No	No	No	20	1			At work	No		Greater than one					Canada	White	Yes	>= 80		0	<1	5	No		Discharged Home		20	20
417	March	6	Canadian	No	73	Male	No	No	No	Yes	No	No	No	20				In the community (friend, acquaintance, other)	Do not know		Greater than one					Canada	White	No	70-79		0	<1	4	No		Discharged Home		20	20
418	May	9	Non Canadian	Yes	91	Male	No	No	No	No	No	Yes	No	33	1	1					Greater than one					Caribbean	Black	No	>= 80		1	1-2	5	No		Discharged Home		33	3
419	May	17	Non Canadian	No	68	Male	No	Yes	No	Yes	No	Yes	Yes	18	1	18	18				Greater than one					Caribbean	Black	No	60-69		2	1-2	5	No		Death		18	1
420	May	6	Canadian	No	62	Male	No	Yes	No	Yes	No	No	No	10	1			At work	No		Greater than one					Canada	White	Yes	60-69		1	1-2	1	No		Discharged Home		10	10
421	April	3	Non Canadian	No	41	Male	No	No	No	No	No	No	No	22	1						Greater than one					Caribbean	Black	No	< 50		6	>=5	5	No		Discharged Home		22	22
422	April	6	Non Canadian	No	63	Male	No	Yes	No	No	No	No	No	8	4						Greater than one					Caribbean	Black	No	60-69		0	<1	4	No		Discharged Home		8	8
423	April	0	Non Canadian	No	39	Female	No	Yes	No	No	No	No	No	11	8						Greater than one					Caribbean	Black	No	< 50		2	1-2	3	Yes		Discharged Home	Personal Care Worker	11	11
424	May	6	Canadian	No	70	Male	No	Yes	No	No	No	No	No	10	11			At home (family member)	Yes		Greater than one					Canada	White	Yes	70-79		1	1-2	5	No		Discharged Home		10	10
425	May	10	Non Canadian	No	67	Male	No	Yes	No	No	No	Yes	Yes	81	1	48	17				Greater than one					Latin America	Latino	Yes	60-69		0	<1	5	No		Discharged Home		81	2
426	April	1	Non Canadian	Yes	69	Female	No	No	No	No	No	Yes	Yes	23	7	13	12				Greater than one					Latin America	Latino	No	60-69		0	<1	5	No		Discharged Home		23	1
427	April	8	Canadian	No	52	Female	No	No	No	No	No	No	No	3	10						Greater than one					Canada	White	Yes	50-59		0	<1	3	No		Discharged Home		3	3
428	April	7	Non Canadian	No	82	Male	No	Yes	No	No	No	No	No	25	1			In the community (friend, acquaintance, other)	No	Citizen	Greater than one				83	Europe and North America	White	No	>= 80	>50	1	1-2	2	No		Discharged Home		25	25
429	March	9	Non Canadian	No	79	Female	No	No	No	No	No	Yes	Yes	13	4	13	13	Other (Specify):	Yes	Citizen	Greater than one				65	Europe and North America	White	No	70-79	>50	0	<1	4	No		Death		13	1
430	April	7	Canadian	No	56	Female	No	No	No	No	No	No	No	7	10						Greater than one					Canada	White	No	50-59		0	<1	3	No		Discharged Home		7	7
431	March	2	Canadian	No	50	Female	No	No	No	No	No	No	No	12	5			Other (Specify):	Do not know		Greater than one					Canada	White	Yes	50-59		0	<1		No		Discharged Home		12	12
432	April	2	Non Canadian	No	79	Female	No	Yes	Yes	No	No	No	No	16	4						Greater than one					Caribbean	Black	Yes	70-79		6	>=5	5	No		Death		16	16
433	April	6	Canadian	No	43	Male	No	No	No	No	Yes	No	No	3	8			At work	Yes		Greater than one	Yes	No	Yes		Canada	White	No	< 50		0	<1	5	Yes	LTCF	Discharged Home	Nurse	3	3
434	May	3	Canadian	No	39	Female	No	No	No	No	No	Yes	Yes	9	1	8	8				Greater than one					Canada	White	No	< 50		2	1-2	5	No		Death		9	2
435	April	10	Non Canadian	No	46	Female	No	Yes	No	No	Yes	Yes	Yes	26	9	18	15	At work	Yes	Citizen	One	Yes	No	No	12	Caribbean	Black	No	< 50	11-20	0	<1	5	Yes	Other	Discharged Home	Personal Care Worker	26	1
436	June	3	Canadian	No	56	Male	No	Yes	Yes	No	No	No	No	15	6						Greater than one					Canada	White	No	50-59		0	<1	5	No		Discharged Home		15	15
437	May	3	Canadian	No	74	Female	No	No	No	No	No	No	No	7	2			Other (Specify):	No		Greater than one					Canada	White	No	70-79		0	<1		No		Discharged Home		7	7
438	April	9	Non Canadian	No	37	Male	No	No	No	No	No	No	No	5	6			In the community (friend, acquaintance, other)	Do not know	Awaiting status	Greater than one				2	Sub Saharan Africa	Other/Mixed	No	< 50	<5	0	<1	5	No		Discharged Home		5	5
439	April	2	Non Canadian	Yes	39	Female	No	No	No	No	No	No	No	5	1						Greater than one					Latin America	Latino	No	< 50		0	<1	5	No		Discharged Home		5	5
440	June	9	Non Canadian	No	72	Female	No	Yes	No	No	No	Yes	No	10	8	3		At home (family member)	Yes	Citizen	Greater than one				35	Caribbean	Black	No	70-79	21-35	0	<1	5	No		Discharged Home		10	1
441	May	4	Canadian	No	62	Male	No	No	No	Yes	No	No	No	23	3			Other (Specify):	Do not know		0					Canada	White	No	60-69		6	>=5	5	No		Discharged Home		23	23
442	May	9	Canadian	No	47	Male	No	Yes	No	No	No	No	No	8	14			At work	Do not know		Greater than one					Canada	White	No	< 50		0	<1	2	No		Discharged Home		8	8
443	May	1	Non Canadian	No	59	Female	No	No	No	No	No	No	No	3	11			At work	Yes	Citizen	One	Yes	Yes	No		East Asia And Pacific	Asian	No	50-59		0	<1	1	Yes	Hospital Center	Discharged Home	Physician/Medical Student	3	3
444	May	3	Non Canadian	No	51	Female	No	Yes	Yes	No	Yes	No	No	12	3			Other (Specify):	No	Citizen	Greater than one				39	East Asia And Pacific	Asian	Yes	50-59	36-50	4	3-4	5	No		Discharged Home		12	12
445	April	5	Non Canadian	No	35	Female	No	No	No	No	No	Yes	No	3	11	2		In the community (friend, acquaintance, other)	Yes	Citizen	Greater than one				16	Latin America	Latino	No	< 50	11-20	0	<1	5	No		Discharged Home		3	2
446	April	9	Canadian	No	57	Male	No	No	No	No	No	Yes	Yes	50	5	34	26	Other (Specify):	Do not know		Greater than one					Canada	White	No	50-59		1	1-2	5	No		Discharged Home		50	2
447	April	1	Non Canadian	No	81	Female	No	Yes	No	No	No	No	No	12	5						Greater than one					Caribbean	Black	Yes	>= 80		3	3-4	4	No		Death		12	12
448	April	9	Non Canadian	No	76	Female	No	No	No	No	No	No	No	1	6			At home (family member)	Yes		Greater than one					Caribbean	Black	No	70-79		0	<1	5	No		Discharged Home		1	1
449	April	2	Canadian	No	66	Male	No	No	No	No	No	No	No	16	2						Greater than one					Canada	White	No	60-69		0	<1	4	No		Discharged Home		16	16
450	May	8	Non Canadian	No	48	Male	No	Yes	No	No	No	Yes	No	8	6	4					Greater than one					Caribbean	Black	No	< 50		0	<1	5	No		Discharged Home		8	2
451	April	9	Non Canadian	Yes	59	Male	No	No	No	No	No	No	No	16	7						Greater than one					Latin America	Latino	No	50-59		0	<1	4	No		Discharged Home		16	16
452	March	3	Non Canadian	Yes	86	Female	No	Yes	No	No	No	Yes	Yes	11	1	10	10				Greater than one					Europe and North America	White	No	>= 80		2	1-2	5	No		Death		11	2
453	April	7	Canadian	No	80	Female	Yes	Yes	No	No	No	No	No	4	3			Other (Specify):	Do not know		Greater than one					Canada	White	Yes	>= 80		1	1-2	3	No		Death		4	4
454	May	6	Non Canadian	No	81	Male	No	No	No	No	No	Yes	Yes	46	1	28	25				Greater than one					Europe and North America	White	Yes	>= 80		0	<1	5	No		Discharged Home		46	15
455	April	8	Canadian	No	57	Male	No	No	No	No	No	Yes	Yes	7	8	7	7	At home (family member)	Yes		Greater than one					Canada	White	No	50-59		0	<1	5	No		Death		7	1
456	April	6	Canadian	No	65	Male	Yes	No	No	Yes	No	No	No	11	1			Other (Specify):	No		Greater than one					Canada	White	No	60-69		8	>=5	4	No		Death		11	11
457	April	0	Canadian	No	63	Male	No	Yes	Yes	No	No	No	No	7							Greater than one					Canada	White	Yes	60-69		3	3-4	4	No		Discharged Home		7	7
458	April	1	Canadian	No	79	Female	No	Yes	Yes	Yes	No	No	No	15							Greater than one					Canada	White	No	70-79		4	3-4	4	No		Discharged Home		15	15
459	March	0	Canadian	No	81	Female	No	Yes	No	No	Yes	No	No	12	8			During travel	No		Greater than one					Canada	White	Yes	>= 80		0	<1		No		Discharged Home		12	12
460	May	6	Non Canadian	No	43	Male	No	No	No	No	No	No	No	7	4			In the community (friend, acquaintance, other)	No	Citizen	Greater than one				12	Caribbean	Black	No	< 50	11-20	0	<1	5	No		Discharged Home		7	7
461	April	3	Canadian	No	45	Female	No	No	No	No	No	No	No	8	5						Greater than one					Canada	White	No	< 50		0	<1	5	No		Discharged Home		8	8
462	April	6	Non Canadian	Yes	64	Male	No	No	No	No	No	Yes	Yes	17	8	9	4				Greater than one					East Asia And Pacific	Asian	No	60-69		0	<1	5	No		Discharged Home		17	2
463	April	1	Non Canadian	No	71	Female	No	Yes	No	No	No	No	No	7	1						Greater than one					Caribbean	Black	Yes	70-79		6	>=5	3	No		Death		7	7
464	May	9	Non Canadian	No	65	Male	No	Yes	No	Yes	No	Yes	No	13	2	3		In the community (friend, acquaintance, other)	Yes	Citizen	Greater than one				49	Caribbean	Black	No	60-69	36-50	3	3-4		No		Discharged Home		13	5
465	April	7	Non Canadian	No	68	Female	No	Yes	No	No	No	Yes	No	45	4	3		In the community (friend, acquaintance, other)	Do not know	Citizen	Greater than one				47	Caribbean	Black	Yes	60-69	36-50	3	3-4	5	No		Discharged Home		45	5
466	April	2	Canadian	No	62	Female	No	Yes	No	Yes	No	No	No	29				Other (Specify):	No		Greater than one					Canada	White	Yes	60-69		1	1-2	4	No		Discharged Home		29	29
467	June	5	Canadian	No	69	Female	Yes	Yes	No	No	Yes	No	No	7	1						Greater than one					Canada	White	Yes	60-69		3	3-4	5	No		Discharged Home		7	7
468	June	2	Non Canadian	No	75	Female	No	Yes	No	No	No	No	No	4	12			Other (Specify):	Yes	Citizen	Greater than one				68	Europe and North America	White	Yes	70-79	>50	0	<1		No		Discharged Home		4	4
469	May	0	Non Canadian	Yes	50	Male	No	No	No	No	No	No	No	3	1						Greater than one					Latin America	Latino	No	50-59		0	<1	3	No		Discharged Home		3	3
470	May	5	Canadian	No	67	Male	No	Yes	No	No	No	No	No	8	6						Greater than one					Canada	White	Yes	60-69		2	1-2	4	No		Discharged Home		8	8
471	April	2	Non Canadian	No	88	Male	No	Yes	No	No	No	No	No	18	6			Other (Specify):	No	Citizen	Greater than one				67	Europe and North America	White	No	>= 80	>50	1	1-2	4	No		Discharged Home		18	18
472	March	6	Non Canadian	No	62	Male	No	Yes	No	Yes	No	Yes	Yes	83	7	69	55	During travel	No	Citizen	Greater than one				24	Europe and North America	White	No	60-69	21-35	2	1-2	5	No		Discharged Home		83	1
473	March	3	Canadian	No	66	Female	No	Yes	No	No	No	No	No	15	3			During travel	No		Greater than one					Canada	White	Yes	60-69		0	<1	4	No		Discharged Home		15	15
474	May	1	Canadian	No	31	Female	No	No	No	No	Yes	No	No	2	1						Greater than one					Canada	White	No	< 50		0	<1	5	No		Discharged Home		2	2
475	April	3	Non Canadian	Yes	74	Male	No	Yes	No	No	No	No	No	13	1						Greater than one					Europe and North America	White	No	70-79		0	<1	5	No		Discharged Home		13	13
476	April	6	Non Canadian	No	83	Female	Yes	Yes	No	No	No	Yes	No	8	2	2		Other (Specify):	Do not know	Citizen	Greater than one				67	Europe and North America	White	No	>= 80	>50	5	>=5	4	No		Death		8	3
477	April	5	Non Canadian	No	44	Male	No	No	No	No	Yes	No	No	7	6			At work	Yes	Asylum seeker/Refugee	Greater than one				4	Caribbean	Black	No	< 50	<5	0	<1	4	No		Discharged Home		7	7
478	April	5	Canadian	No	70	Female	No	Yes	No	Yes	Yes	Yes	No	11	1	8		At work	Yes		Greater than one					Canada	White	Yes	70-79		2	1-2	2	No		Death		11	4
479	March	4	Canadian	No	63	Female	No	Yes	Yes	Yes	Yes	No	No	15	4			During travel	No		Greater than one					Canada	White	Yes	60-69		3	3-4	2	No		Discharged Home		15	15
480	May	3	Canadian	No	56	Male	No	Yes	No	No	No	No	No	3							Greater than one					Canada	White	Yes	50-59		0	<1	4	No		Discharged Home		3	3
481	March	6	Canadian	No	39	Male	No	No	No	No	No	Yes	Yes	12	11	10	7	At work	Do not know		Greater than one					Canada	White	No	< 50		0	<1	4	No		Discharged Home		12	2
482	May	10	Non Canadian	No	51	Male	No	No	No	No	No	Yes	No	13	8	5		At work	Yes	Citizen	One	Yes	Yes	Yes	16	Caribbean	Black	No	50-59	11-20	0	<1	5	Yes	Hospital Center	Discharged Home	Personal Care Worker	13	4
483	June	7	Non Canadian	Yes	63	Female	No	No	No	No	No	No	No	8	11						Greater than one					Missing	Missing	Yes	60-69		0	<1	5	No		Discharged Home		8	8
484	March	2	Non Canadian	No	64	Female	No	No	No	No	No	No	No	3	4						Greater than one					Europe and North America	White	No	60-69		2	1-2	3	No		Discharged Home		3	3
485	June	1	Non Canadian	No	34	Female	No	No	No	No	Yes	No	No	4	1			At home (family member)	Yes	Permanent resident	Greater than one				5	Middle East And North Africa	Middle Eastern/North African	No	< 50	5-10	0	<1	5	No		Discharged Home		4	4
486	April	6	Non Canadian	No	77	Female	No	Yes	No	No	No	Yes	Yes	8	4	8	8				Greater than one					Caribbean	Black	Yes	70-79		2	1-2	5	No		Death		8	1
487	May	0	Non Canadian	No	36	Female	No	No	No	No	No	No	No	2							Greater than one					Sub Saharan Africa	Black	No	< 50		0	<1	5	No		Discharged Home		2	2
488	May	4	Non Canadian	Yes	87	Female	Yes	Yes	Yes	No	No	No	No	2	4						Greater than one					Europe and North America	White	Yes	>= 80		5	>=5		No		Death		2	2
489	March	2	Non Canadian	No	86	Female	No	Yes	No	No	No	Yes	Yes	4	3	1	1	Other (Specify):	No	Citizen	Greater than one				64	Europe and North America	White	No	>= 80	>50	1	1-2	5	No		Death		4	4
490	April	7	Canadian	No	81	Male	Yes	Yes	No	No	No	No	No	2	2			Other (Specify):	Yes		Greater than one					Canada	White	No	>= 80		4	3-4	1	No		Death		2	2
491	April	3	Non Canadian	No	62	Male	Yes	Yes	No	No	No	No	No	5	7			Other (Specify):	No	Citizen	Greater than one				43	Caribbean	Black	No	60-69	36-50	0	<1		No		Discharged Home		5	5
492	April	7	Non Canadian	Yes	82	Male	No	Yes	No	No	No	No	No	32	2			In the community (friend, acquaintance, other)	No	Citizen	Greater than one				13	Middle East And North Africa	Middle Eastern/North African	Yes	>= 80	11-20	6	>=5	3	No		Discharged Home		32	32
493	May	5	Non Canadian	No	72	Male	No	Yes	No	No	No	No	No	7	10			At home (family member)	Yes	Citizen	Greater than one				62	Europe and North America	White	No	70-79	>50	2	1-2	5	No		Discharged Home		7	7
494	May	1	Canadian	No	76	Female	No	Yes	No	No	No	No	No	3	1			At work	No		Greater than one					Canada	White	Yes	70-79		1	1-2		No		Death		3	3
495	April	5	Non Canadian	No	62	Male	No	Yes	Yes	Yes	No	Yes	Yes	29	2	28	15				Greater than one					Europe and North America	White	Yes	60-69		4	3-4	5	No		Death		29	2
496	April	13	Non Canadian	Yes	97	Male	No	Yes	No	No	No	No	No	3	3			At home (family member)	Do not know	Citizen	Greater than one					Europe and North America	White	No	>= 80		2	1-2	5	No		Death		3	3
497	April	11	Non Canadian	No	65	Male	No	Yes	No	No	No	Yes	Yes	76	7	11	8				Greater than one					Sub Saharan Africa	Black	Yes	60-69		2	1-2	5	No		Death		76	2
498	March	7	Non Canadian	No	66	Female	No	No	No	No	No	Yes	Yes	18	11	10	10				Greater than one					Europe and North America	White	No	60-69		0	<1	3	No		Discharged Home		18	1
499	April	11	Canadian	No	27	Male	No	No	No	No	No	No	No	5	13						Greater than one					Canada	White	No	< 50		0	<1	3	No		Discharged Home		5	5
500	May	0	Non Canadian	No	41	Female	No	No	No	No	No	No	No	7	7			At work	Yes	Permanent resident	One	Yes	Yes	No	12	Caribbean	Black	No	< 50	11-20	0	<1	5	Yes	LTCF	Discharged Home	Personal Care Worker	7	7
501	June	3	Non Canadian	Yes	76	Female	No	Yes	Yes	No	No	Yes	Yes	13	1	6	9				Greater than one					Caribbean	Black	Yes	70-79		3	3-4	5	No		Death		13	5
502	May	3	Non Canadian	No	38	Male	No	No	No	No	No	No	No	2	3						Greater than one					Missing	Missing	No	< 50		0	<1	1	No		Discharged Home		2	2
503	April	12	Non Canadian	Yes	23	Female	No	No	No	No	Yes	Yes	Yes	17	7	9	8				Greater than one					Missing	White	No	< 50		0	<1	5	No		Discharged Home		17	1
504	March	3	Canadian	No	68	Female	No	Yes	Yes	No	No	No	No	38	3			Other (Specify):	No		Greater than one					Canada	White	No	60-69		2	1-2		No		Discharged Home		38	38
505	April	5	Non Canadian	No	70	Female	No	Yes	No	No	No	Yes	Yes	27	8	10	3	At home (family member)	No	Citizen	Greater than one				49	Caribbean	Black	No	70-79	36-50	1	1-2	5	No		Death		27	18
506	April	7	Canadian	No	60	Male	Yes	No	No	Yes	No	Yes	Yes	11	12	9	5				Greater than one					Canada	White	No	60-69		1	1-2	4	No		Death		11	3
507	April	6	Non Canadian	No	53	Male	No	No	No	No	No	No	No	4	7						Greater than one					Caribbean	Black	No	50-59		0	<1	5	No		Discharged Home		4	4
508	April	5	Non Canadian	No	66	Male	No	Yes	No	No	No	No	No	8	2			In the community (friend, acquaintance, other)	No	Citizen	Greater than one				27	Caribbean	Black	Yes	60-69	21-35	0	<1	5	No		Discharged Home		8	8
509	May	7	Non Canadian	Yes	62	Male	No	Yes	No	No	No	Yes	No	13	14	5		Other (Specify):	No	Citizen	Greater than one				46	East Asia And Pacific	Asian	Yes	60-69	36-50	0	<1	4	No		Discharged Home		13	3
510	March	7	Non Canadian	No	78	Female	No	No	No	No	No	No	No	59	8			Other (Specify):	No	Citizen	Greater than one				56	Europe and North America	White	No	70-79	>50	3	3-4	3	No		Discharged Home		59	59
511	June	5	Non Canadian	No	71	Male	No	Yes	Yes	No	No	No	No	6	11			At home (family member)	Yes	Citizen	Greater than one				53	Europe and North America	White	Yes	70-79	>50	0	<1	5	No		Discharged Home		6	6
512	April	5	Canadian	No	79	Male	No	Yes	Yes	No	Yes	No	No	4	6			At home (family member)	Yes		Greater than one					Canada	White	Yes	70-79		0	<1	5	No		Discharged Home		4	4
513	April	3	Canadian	No	74	Female	No	No	Yes	No	No	No	No	4	1						Greater than one					Canada	White	No	70-79		0	<1	5	No		Discharged Home		4	4
514	March	4	Non Canadian	No	72	Female	No	Yes	No	Yes	No	No	No	6	14						Greater than one					Europe and North America	White	Yes	70-79		0	<1	5	No		Discharged Home		6	6
515	April	5	Non Canadian	No	31	Female	No	No	No	No	No	No	No	12	5			At home (family member)	Yes	Citizen	Greater than one				17	Latin America	Latino	No	< 50	11-20	0	<1	5	No		Discharged Home		12	12
516	April	7	Canadian	No	68	Male	Yes	Yes	Yes	No	No	No	No	9	3						Greater than one					Canada	White	Yes	60-69		1	1-2	4	No		Discharged Home		9	9
517	May	9	Non Canadian	No	65	Male	No	No	No	No	No	No	No	9	12			At home (family member)	Yes	Citizen	Greater than one				55	Europe and North America	White	No	60-69	>50	1	1-2	4	No		Discharged Home		9	9
518	April	3	Non Canadian	No	67	Female	No	Yes	Yes	Yes	No	Yes	Yes	59	2	32	23				Greater than one					Caribbean	Black	Yes	60-69		3	3-4	5	No		Discharged Home		59	1
519	May	9	Non Canadian	Yes	72	Female	Yes	Yes	No	No	Yes	Yes	Yes	42	6	16	7	At home (family member)	Yes	Permanent resident	Greater than one				15	Latin America	Latino	No	70-79	11-20	0	<1	5	No		Discharged Home		42	5
520	March	2	Non Canadian	No	56	Female	No	No	No	No	Yes	No	No	4	9						Greater than one					Latin America	Latino	No	50-59		0	<1	3	No		Discharged Home		4	4
521	April	0	Canadian	No	73	Male	No	No	No	Yes	No	No	No	11							Greater than one					Canada	White	Yes	70-79		4	3-4	5	No		Death		11	11
522	March	10	Canadian	No	78	Female	Yes	Yes	Yes	No	Yes	Yes	No	4	1	3		At home (family member)	Yes		Greater than one					Canada	White	Yes	70-79		1	1-2	5	No		Death		4	1
523	May	2	Canadian	No	75	Male	No	No	No	No	No	No	No	14	1						Greater than one					Canada	White	No	70-79		1	1-2		No		Discharged Home		14	14
524	May	11	Canadian	No	62	Female	No	Yes	No	Yes	Yes	Yes	Yes	32	8	22	13	In the community (friend, acquaintance, other)	Do not know		Greater than one					Canada	White	No	60-69		0	<1	5	No		Discharged Home		32	1
525	May	2	Canadian	No	83	Male	No	Yes	No	No	No	No	No	60				At work	No		Greater than one					Canada	White	No	>= 80		2	1-2	5	No		Discharged Home		60	60
526	June	4	Non Canadian	No	51	Male	No	Yes	No	No	No	No	No	4	11			In the community (friend, acquaintance, other)	Do not know	Citizen	Greater than one				28	South Asia	Asian	No	50-59	21-35	0	<1	5	No		Discharged Home		4	4
527	April	6	Non Canadian	No	48	Female	No	Yes	No	No	Yes	Yes	No	13	8	3		At work	Yes	Citizen	One	Yes	Yes	No	12	Sub Saharan Africa	Black	No	< 50	11-20	0	<1	2	Yes	Other	Discharged Home	Personal Care Worker	13	3
528	March	0	Non Canadian	No	70	Male	No	No	No	No	Yes	No	No	3	10			Other (Specify):	Do not know	Citizen	Greater than one				65	Europe and North America	White	No	70-79	>50	0	<1	5	No		Discharged Home		3	3
529	April	4	Non Canadian	Yes	52	Male	No	No	No	No	No	Yes	No	15	10	5					Greater than one					Caribbean	Black	Yes	50-59		0	<1	5	No		Discharged Home		15	4
530	April	5	Canadian	No	56	Male	No	Yes	No	No	Yes	Yes	No	19	10	7					Greater than one					Canada	White	No	50-59		0	<1	5	No		Discharged Home		19	1
531	March	4	Non Canadian	No	80	Female	No	No	No	No	No	No		11	3						Greater than one					Middle East And North Africa	Middle Eastern/North African	No	>= 80		1	1-2	5	No		Discharged Home		11	11
532	March	12	Canadian	No	66	Male	No	Yes	No	No	No	Yes	Yes	30	5	28	20	In the community (friend, acquaintance, other)	Do not know		Greater than one					Canada	White	No	60-69		1	1-2	1	No		Discharged Home		30	2
533	March	6	Non Canadian	No	79	Male	No	Yes	No	No	No	Yes	Yes	21	14	18	17	At home (family member)	Do not know	Citizen	Greater than one				57	Middle East And North Africa	Middle Eastern/North African	Yes	70-79	>50	2	1-2	2	No		Death		21	4
534	April	5	Non Canadian	No	77	Male	No	No	No	No	No	No		8	1						Greater than one					Missing	Missing	No	70-79		1	1-2	1	No		Discharged Home		8	8
535	March	2	Non Canadian	No	91	Female	No	Yes	No	No	No	No		4	7			At home (family member)	Yes	Permanent resident	Greater than one				40	Middle East And North Africa	White	Yes	>= 80	36-50	0	<1	3	No		Discharged Home		4	4
536	April	0	Non Canadian	Yes	90	Female	No	Yes	No	No	Yes	No	No	28	1						Greater than one					East Asia And Pacific	Asian	Yes	>= 80		1	1-2	5	No		Discharged Home		28	28
537	March	1	Canadian	No	55	Male	No	No	No	No	No	No		15	5			In the community (friend, acquaintance, other)	Yes		Greater than one					Canada	White	Yes	50-59		1	1-2	1	No		Discharged Home		15	15
538	March	9	Non Canadian	No	58	Female	No	Yes	No	No	No	No		3	5						Greater than one					Middle East And North Africa	Middle Eastern/North African	No	50-59		0	<1	1	No		Discharged Home		3	3
539	April	1	Non Canadian	No	53	Male	No	Yes	No	No	No	No	No	3	12			At home (family member)	Do not know	Citizen	One	No	No	No	40	Middle East And North Africa	Middle Eastern/North African	Yes	50-59	36-50	0	<1	1	Yes	RPA	Discharged Home	Other Non-Patient Contact	3	3
540	April	3	Canadian	No	55	Male	No	No	No	No	No	Yes	No	17	9	14		At home (family member)	Yes		Greater than one					Canada	White	No	50-59		0	<1	5	No		Discharged Home		17	1
541	April	3	Canadian	No	35	Female	No	No	No	No	No	No		4	8			At home (family member)	Yes		Greater than one					Canada	White	No	< 50		0	<1	3	No		Discharged Home		4	4
542	April	9	Unknown	No	51	Male	No	No	No	No	No	Yes	Yes	6	8	4	3				Greater than one					Missing	Missing	No	50-59		0	<1	1	No		Discharged Home		6	1
543	April	11	Non Canadian	No	97	Male	No	Yes	No	No	No	No	No	7	2			Other (Specify):	Do not know	Citizen	Greater than one				69	Europe and North America	White	No	>= 80	>50	2	1-2	3	No		Death		7	7
544	March	0	Non Canadian	No	81	Male	No	Yes	No	No	No	No		2	7			In the community (friend, acquaintance, other)	Do not know	Citizen	Greater than one				64	Europe and North America	White	Yes	>= 80	>50	0	<1	2	No		Discharged Home		2	2
545	April	4	Non Canadian	No	70	Male	No	Yes	Yes	No	No	Yes	Yes	26	8	26	26	In the community (friend, acquaintance, other)	Do not know	Citizen	Greater than one				50	Caribbean	Black	Yes	70-79	36-50	2	1-2	2	No		Death		26	1
546	April	7	Non Canadian	No	60	Female	No	Yes	No	No	No	No		5	11			At work		Citizen	Greater than one				36	Caribbean	Black	No	60-69	36-50	0	<1	4	Yes		Discharged Home	Personal Care Worker	5	5
547	April	5	Non Canadian	Yes	89	Male	Yes	Yes	No	No	No	No		18	6						Greater than one					Middle East And North Africa	Middle Eastern/North African	Yes	>= 80		1	1-2	5	No		Discharged Home		18	18
548	April	3	Canadian	No	34	Female	No	No	No	No	No	Yes	No	9	10	4		Other (Specify):	Do not know		Greater than one					Canada	White	No	< 50		0	<1	3	No		Discharged Home		9	3
549	March	9	Non Canadian	No	79	Male	No	No	No	No	No	Yes	Yes	164	14	26	21	In the community (friend, acquaintance, other)	Do not know	Citizen	Greater than one				64	Middle East And North Africa	White	No	70-79	>50	1	1-2	3	No		Discharged Home		164	1
550	April	1	Canadian	No	34	Female	No	No	No	No	No	No		3	6			In the community (friend, acquaintance, other)	No		Greater than one					Canada	White	No	< 50		0	<1	3	No		Discharged Home		3	3
551	April	5	Canadian	No	56	Male	No	Yes	No	No	No	Yes	No	11	11	2		In the community (friend, acquaintance, other)	Do not know		Greater than one					Canada	White	No	50-59		0	<1	1	No		Discharged Home		11	5
552	March	0	Canadian	No	88	Female	No	Yes	No	No	No	No		6	3						Greater than one					Canada	White	No	>= 80		0	<1	1	No		Discharged Home		6	6
553	March	4	Unknown	No	54	Male	No	No	No	No	No	No		6	14						Greater than one					Missing	Missing	No	50-59		0	<1	4	No		Discharged Home		6	6
554	March	1	Non Canadian	No	77	Female	No	Yes	No	No	Yes	No		21	4			In the community (friend, acquaintance, other)	Yes	Citizen	Greater than one				32	Middle East And North Africa	Middle Eastern/North African	No	70-79	21-35	0	<1	2	No		Discharged Home		21	21
555	March	3	Canadian	No	53	Male	No	Yes	No	No	No	No		4	13			In the community (friend, acquaintance, other)	No		Greater than one					Canada	White	No	50-59		0	<1	1	No		Discharged Home		4	4
556	April	4	Non Canadian	No	75	Male	No	Yes	No	No	No	Yes	No	13	10	6		At home (family member)	No	Citizen	Greater than one				32	Europe and North America	White	No	70-79	21-35	0	<1	5	No		Discharged Home		13	4
557	April	1	Non Canadian	No	72	Male	No	No	No	No	No	No		11	17						Greater than one					Europe and North America	White	No	70-79		0	<1	1	No		Discharged Home		11	11
558	March	7	Non Canadian	No	73	Male	No	Yes	No	No	No	Yes	Yes	31	9	11	9	During travel	Do not know	Citizen	Greater than one				69	Europe and North America	White	Yes	70-79	>50	0	<1	2	No		Discharged Home		31	5
559	April	2	Canadian	No	31	Female	No	No	No	No	No	No		3	1			At home (family member)	No		Greater than one					Canada	Other/Mixed	No	< 50		0	<1	3	No		Discharged Home		3	3
560	April	11	Canadian	No	82	Female	Yes	Yes	No	No	No	No		31	7						Greater than one					Canada	White	Yes	>= 80		1	1-2	3	No		Discharged Home		31	31
561	March	2	Canadian	No	55	Female	No	No	No	No	No	No		6	9						Greater than one					Canada	White	No	50-59		0	<1	1	No		Discharged Home		6	6
562	April	5	Canadian	No	88	Female	No	Yes	Yes	No	No	No		15	6			Other (Specify):	Do not know		Greater than one					Canada	White	No	>= 80		2	1-2	3	No		Discharged Home		15	15
563	April	0	Canadian	No	29	Female	No	No	No	No	No	No		3	7			In the community (friend, acquaintance, other)	Do not know		Greater than one					Canada	White	No	< 50		0	<1	3	No		Discharged Home		3	3
564	April	7	Non Canadian	Yes	87	Female	No	Yes	No	No	No	Yes	No	5	3	3					Greater than one					Europe and North America	White	Yes	>= 80		1	1-2	5	No		Death		5	3
565	April	7	Canadian	No	79	Male	No	No	No	Yes	No	No		39	13			In the community (friend, acquaintance, other)	No		Greater than one					Canada	White	No	70-79		4	3-4	5	No		Discharged Home		39	39
566	April	0	Canadian	No	84	Female	No	Yes	No	No	Yes	No		13	13			Other (Specify):	Yes		Greater than one					Canada	White	No	>= 80		1	1-2		No		Discharged Home		13	13
567	March	0	Canadian	No	26	Female	No	Yes	No	No	No	No		3	1			In the community (friend, acquaintance, other)	Yes		Greater than one					Canada	White	No	< 50		2	1-2	4	No		Discharged Home		3	3
568	April	7	Non Canadian	No	81	Male	Yes	Yes	No	No	No	No		6	4						Greater than one					Missing	Missing	No	>= 80		2	1-2	4	No		Death		6	6
569	March	8	Canadian	No	25	Male	No	No	No	No	No	No		12	8			During travel	No		Greater than one					Canada	White	Yes	< 50		0	<1	4	No		Discharged Home		12	12
570	April	5	Non Canadian	No	57	Female	No	Yes	No	No	No	No		5	6			At work	Yes	Citizen	Greater than one				28	Caribbean	Black	No	50-59	21-35	0	<1	2	Yes		Discharged Home	Other Non-Patient Contact	5	5
571	March	1	Non Canadian	No	54	Female	No	No	No	No	No	No		4	9						Greater than one					Missing	Missing	No	50-59		0	<1	1	No		Discharged Home		4	4
572	April	3	Non Canadian	No	45	Male	No	Yes	No	No	No	No		3	2			At work	Yes	Citizen	Greater than one	Yes	Yes	Yes	33	East Asia And Pacific	Asian	No	< 50	21-35	0	<1	4	Yes	LTCF	Discharged Home	Nurse	3	3
573	March	5	Non Canadian	No	78	Male	Yes	Yes	No	No	Yes	Yes	Yes	18	9	8	6	In the community (friend, acquaintance, other)	Do not know	Citizen	Greater than one				41	Latin America	Latino	No	70-79	36-50	7	>=5	4	No		Death		18	1
574	April	6	Non Canadian	No	55	Female	No	No	No	No	No	Yes	Yes	24	1	10	6	At work	Yes	Citizen	One	Yes	Yes	No	40	East Asia And Pacific	Asian	Yes	50-59	36-50	0	<1	3	Yes	LTCF	Discharged Home	Nurse	24	7
575	April	1	Canadian	No	37	Female	No	No	No	No	No	No		3	16			In the community (friend, acquaintance, other)	Yes		0					Canada	White	No	< 50		0	<1	4	No		Discharged Home	Other Non-Patient Contact	3	3
576	April	6	Non Canadian	No	53	Male	No	Yes	No	No	Yes	Yes	No	5	19	2		In the community (friend, acquaintance, other)	Do not know	Citizen	Greater than one				33	Latin America	Latino	No	50-59	21-35	0	<1	5	No		Discharged Home		5	2
577	March	0	Non Canadian	No	70	Male	No	Yes	Yes	No	No	Yes	No	12	4	2					Greater than one					Missing	Missing	No	70-79		1	1-2	5	No		Discharged Home		12	4
578	March	6	Non Canadian	Yes	61	Male	No	No	No	No	No	No		5	8						Greater than one					Europe and North America	White	No	60-69		0	<1	4	No		Discharged Home		5	5
579	March	6	Canadian	No	58	Male	No	No	No	No	No	Yes	Yes	16	11	15	10	In the community (friend, acquaintance, other)	Do not know		Greater than one					Canada	White	No	50-59		0	<1	4	No		Discharged Home		16	2
580	April	0	Canadian	No	21	Female	No	No	No	No	No	No		3	1						Greater than one					Canada	White	No	< 50		0	<1	3	No		Discharged Home		3	3
581	March	7	Non Canadian	No	70	Male	No	Yes	No	No	No	No		6	7						Greater than one					Europe and North America	White	Yes	70-79		1	1-2	4	No		Discharged Home		6	6
582	April	5	Non Canadian	No	59	Male	No	Yes	No	No	No	No		9	9			At home (family member)	Yes	Citizen	Greater than one				33	Europe and North America	White	Yes	50-59	21-35	0	<1	5	No		Discharged Home		9	9
583	April	8	Non Canadian	No	43	Male	No	No	No	No	No	No		6	11			During travel	Do not know	Permanent resident	Greater than one				23	Europe and North America	Other/Mixed	No	< 50	21-35	0	<1	2	No		Discharged Home		6	6
584	April	10	Non Canadian	No	67	Male	No	No	No	No	No	Yes	Yes	76	10	49	43				Greater than one					Europe and North America	White	No	60-69		0	<1	4	No		Discharged Home		76	1
585	April	9	Non Canadian	No	74	Female	No	Yes	No	No	No	Yes	Yes	20	1	12	12				Greater than one					East Asia And Pacific	Asian	No	70-79		0	<1	4	No		Discharged Home		20	2
586	April	0	Canadian	No	48	Male	No	No	No	No	No	No	No	5	11			At home (family member)	Yes		Greater than one					Canada	White	No	< 50		0	<1	5	No		Discharged Home		5	5
587	March	1	Non Canadian	No	60	Female	No	No	No	Yes	No	Yes	Yes	18	6	13	12	During travel	Do not know	Citizen	Greater than one				40	Europe and North America	White	No	60-69	36-50	1	1-2	2	No		Discharged Home		18	3
588	April	8	Non Canadian	No	64	Female	No	Yes	No	No	No	Yes	No	7	6	5		In the community (friend, acquaintance, other)	Do not know	Citizen	Greater than one				25	Europe and North America	White	Yes	60-69	21-35	0	<1	3	No		Discharged Home		7	1
589	April	3	Canadian	No	31	Female	No	No	No	No	Yes	No		3	5			In the community (friend, acquaintance, other)	Yes		Greater than one					Canada	White	No	< 50		0	<1	2	No		Discharged Home		3	3
590	April	12	Non Canadian	Yes	80	Male	No	Yes	Yes	No	No	No		5	1			At home (family member)	Yes	Citizen	Greater than one				21	Middle East And North Africa	Middle Eastern/North African	No	>= 80	21-35	1	1-2	5	No		Death		5	5
591	March	3	Canadian	No	82	Male	No	Yes	Yes	No	No	No		8	3			During travel	Do not know		Greater than one					Canada	White	Yes	>= 80		4	3-4	2	No		Discharged Home		8	8
592	March	4	Canadian	No	73	Male	No	Yes	No	No	No	Yes	Yes	41	7	19	13	In the community (friend, acquaintance, other)	Do not know		Greater than one					Canada	Other/Mixed	Yes	70-79		0	<1	1	No		Discharged Home		41	4
593	March	10	Non Canadian	No	67	Male	No	Yes	Yes	No	No	Yes	Yes	35	13	27	20	At home (family member)	Yes	Permanent resident	Greater than one				43	Europe and North America	White	No	60-69	36-50	0	<1	2	No		Discharged Home		35	2
594	March	2	Non Canadian	No	57	Male	No	No	No	No	No	No		12	7			In the community (friend, acquaintance, other)	No	Citizen	One	No	No	Yes	18	Latin America	White	No	50-59	11-20	0	<1	1	Yes	Hospital Center	Discharged Home	Other Non-Patient Contact	12	12
595	April	5	Non Canadian	No	61	Male	No	Yes	Yes	No	No	No		9	9			At work	No	Citizen	Greater than one				21	Middle East And North Africa	Middle Eastern/North African	No	60-69	21-35	3	3-4	5	No		Discharged Home		9	9
596	March	4	Canadian	No	64	Male	No	No	No	Yes	No	Yes	Yes	25	4	18	14	In the community (friend, acquaintance, other)	No		Greater than one					Canada	White	Yes	60-69		0	<1	3	No		Discharged Home		25	2
597	April	8	Non Canadian	No	63	Female	No	Yes	Yes	No	Yes	Yes	Yes	37	14	19	14	At work	Yes	Citizen	One	Yes	No	No	19	Caribbean	Black	Yes	60-69	11-20	0	<1	5	Yes	LTCF	Discharged Home	Personal Care Worker	37	2
598	March	10	Canadian	No	64	Female	No	Yes	No	No	No	Yes	Yes	98	10	57	47	At home (family member)	Do not know		Greater than one					Canada	Other/Mixed	No	60-69		0	<1	5	No		Discharged Home		98	1
599	April	4	Non Canadian	No	86	Female	No	Yes	Yes	No	No	No		4	3			In the community (friend, acquaintance, other)	No	Citizen	Greater than one				49	Caribbean	Black	Yes	>= 80	36-50	1	1-2	4	No		Discharged Home		4	4
600	April	9	Non Canadian	Yes	91	Female	Yes	Yes	No	No	No	No		3	2			Other (Specify):	Yes	Citizen	Greater than one				21	Middle East And North Africa	White	No	>= 80	21-35	3	3-4	5	No		Death		3	3
601	April	9	Non Canadian	No	45	Male	No	No	No	No	No	Yes	No	5	12	2		In the community (friend, acquaintance, other)	Do not know	Visa: student or work	Greater than one				20	Europe and North America	Other/Mixed	No	< 50	11-20	0	<1	2	No		Discharged Home		5	2
602	April	0	Non Canadian	No	48	Male	No	No	No	No	Yes	Yes	No	8	9	5					Greater than one					Missing	Missing	Yes	< 50		0	<1	5	No		Discharged Home		8	1
603	March	4	Non Canadian	No	46	Male	No	No	No	No	No	No		7	9			During travel	No	Permanent resident	Greater than one				17	Europe and North America	Latino	No	< 50	11-20	0	<1	3	No		Discharged Home		7	7
604	March	14	Non Canadian	No	70	Female	No	Yes	No	No	No	Yes	Yes	29	12	15	13				Greater than one					Caribbean	Black	No	70-79		1	1-2	4	No		Discharged Home		29	2
605	March	3	Canadian	No	77	Female	Yes	Yes	No	Yes	No	No		9	6			In the community (friend, acquaintance, other)	No		Greater than one					Canada	White	Yes	70-79		8	>=5		No		Discharged Home		9	9
606	April	1	Non Canadian	No	41	Female	No	No	No	No	No	No		4	30			At home (family member)	Yes	Permanent resident	Greater than one				12	Europe and North America	White	No	< 50	11-20	0	<1	3	No		Discharged Home		4	4
607	March	8	Non Canadian	No	66	Male	No	Yes	No	No	No	Yes	Yes	20	8	20	20				Greater than one					Middle East And North Africa	Middle Eastern/North African	Yes	60-69		0	<1	2	No		Death		20	1
608	April	2	Non Canadian	No	53	Female	No	No	No	No	No	No		10	4						Greater than one					East Asia And Pacific	Asian	No	50-59		0	<1	4	Yes		Discharged Home		10	10
609	March	3	Non Canadian	No	53	Female	No	No	No	No	No	Yes	Yes	130	4	90	77				Greater than one					Sub Saharan Africa	Black	No	50-59		0	<1	1	No		Discharged Home		130	4
610	April	3	Non Canadian	No	53	Male	No	Yes	No	No	No	No		6	8			At work	Do not know	Permanent resident	Greater than one				14	South Asia	Asian	Yes	50-59	11-20	0	<1	5	No		Discharged Home		6	6
611	March	5	Non Canadian	No	87	Female	Yes	No	No	No	No	Yes	No	18	4	9		Other (Specify):	Yes	Citizen	Greater than one				66	Europe and North America	White	Yes	>= 80	>50	1	1-2	4	No		Discharged Home		18	1
612	March	7	Non Canadian	No	55	Male	No	No	No	No	No	Yes	Yes	33	8	24	19	In the community (friend, acquaintance, other)	No	Citizen	Greater than one				50	Latin America	Latino	No	50-59	36-50	0	<1	4	No		Discharged Home		33	1
613	April	2	Non Canadian	No	80	Female	No	Yes	No	No	No	No		2	8			During travel	No	Citizen	Greater than one				68	Europe and North America	White	Yes	>= 80	>50	0	<1	4	No		Discharged Home		2	2
614	April	4	Non Canadian	No	39	Female	No	No	No	Yes	No	No		3	10						Greater than one					Sub Saharan Africa	Black	Yes	< 50		2	1-2	5	Yes		Discharged Home	Personal Care Worker	3	3
615	April	3	Non Canadian	No	35	Female	No	No	No	No	Yes	No		4	29						Greater than one					Middle East And North Africa	Middle Eastern/North African	No	< 50		0	<1	4	Yes		Discharged Home	Physician/Medical Student	4	4
616	April	2	Canadian	No	91	Male	No	No	No	No	No	No		11	4			Other (Specify):	Do not know		Greater than one					Canada	White	No	>= 80		2	1-2		No		Death		11	11
617	April	0	Canadian	No	50	Male	No	Yes	No	No	No	Yes	No	3	12	3		In the community (friend, acquaintance, other)	Do not know		Greater than one					Canada	White	Yes	50-59		2	1-2	5	No		Discharged Home		3	1
618	April	6	Canadian	No	91	Female	No	No	No	No	No	No		17				In the community (friend, acquaintance, other)	Do not know		Greater than one					Canada	White	No	>= 80		1	1-2	3	No		Discharged Home		17	17
619	March	2	Non Canadian	No	72	Female	No	No	No	No	Yes	No		9	10			During travel	Do not know	Citizen	Greater than one				49	Europe and North America	White	No	70-79	36-50	0	<1	1	No		Discharged Home		9	9
620	April	9	Non Canadian	No	94	Female	No	Yes	No	No	No	No		13	1						Greater than one					Middle East And North Africa	Middle Eastern/North African	No	>= 80		0	<1	2	No		Discharged Home		13	13
621	April	2	Canadian	No	70	Male	No	No	No	No	No	No		13	5						Greater than one					Canada	White	No	70-79		0	<1	5	No		Discharged Home		13	13
622	April	11	Non Canadian	No	55	Male	No	No	No	No	No	Yes	Yes	25	4	15	12				Greater than one					Caribbean	Black	No	50-59		0	<1	3	No		Discharged Home		25	1
623	March	0	Non Canadian	No	21	Male	No	No	No	No	No	No		3	8						Greater than one					Middle East And North Africa	Middle Eastern/North African	No	< 50		0	<1	3	No		Discharged Home		3	3
624	March	6	Non Canadian	No	78	Male	No	Yes	No	No	No	No		10	6			In the community (friend, acquaintance, other)	No	Citizen	Greater than one				54	Middle East And North Africa	Middle Eastern/North African	No	70-79	>50	0	<1	2	No		Discharged Home		10	10
625	April	5	Non Canadian	No	23	Female	No	No	No	No	No	No		3	11			At home (family member)	Yes	Permanent resident	Greater than one				12	East Asia And Pacific	Asian	Yes	< 50	11-20	0	<1	5	No		Discharged Home		3	3
626	March	7	Canadian	No	77	Male	No	No	No	No	No	No		13	10			During travel	Do not know		Greater than one					Canada	White	No	70-79		0	<1	3	No		Discharged Home		13	13
627	April	4	Non Canadian	No	34	Female	No	No	No	No	No	Yes	Yes	9	11	4	2	At home (family member)	Yes	Visa: student or work	Greater than one				6	East Asia And Pacific	Asian	Yes	< 50	5-10	0	<1	5	No		Discharged Home		9	2
628	March	3	Canadian	No	66	Male	No	No	No	No	Yes	No		14	14			During travel	No		Greater than one					Canada	White	No	60-69		0	<1	3	No		Discharged Home		14	14
629	April	1	Canadian	No	68	Male	No	Yes	No	No	No	No		26	8			Other (Specify):	Do not know		Greater than one					Canada	White	No	60-69		1	1-2	5	No		Discharged Home		26	26
630	April	5	Non Canadian	No	52	Male	No	Yes	No	No	No	No		8	7			At work	Do not know	Asylum seeker/Refugee	One	Yes	Yes	No	3	Sub Saharan Africa	Black	No	50-59	<5	0	<1	4	Yes	LTCF	Discharged Home	Personal Care Worker	8	8
631	April	4	Non Canadian	No	33	Female	No	No	No	No	No	No		6	12			At work	Yes	Citizen	Greater than one				6	Middle East And North Africa	Middle Eastern/North African	No	< 50	5-10	0	<1	4	No		Discharged Home		6	6
632	April	8	Non Canadian	Yes	55	Male	No	No	No	No	No	No		13	2			At home (family member)	No	Asylum seeker/Refugee	Greater than one				3	South Asia	Asian	No	50-59	<5	0	<1	5	No		Discharged Home		13	13
633	April	5	Non Canadian	No	54	Female	No	No	No	No	No	No		7	7						Greater than one					Middle East And North Africa	Middle Eastern/North African	No	50-59		2	1-2	4	No		Discharged Home		7	7
634	March	5	Canadian	No	73	Male	No	No	Yes	No	No	Yes	Yes	23	16	15	12	During travel	Do not know		Greater than one					Canada	White	No	70-79		0	<1	3	No		Discharged Home		23	2
635	March	4	Non Canadian	No	54	Male	No	No	No	No	No	Yes	Yes	21	11	17	15	During travel	No	Citizen	Greater than one				34	Latin America	Latino	No	50-59	21-35	0	<1	3	No		Discharged Home		21	1
636	April	12	Canadian	No	83	Male	Yes	No	Yes	No	No	No		5	4			Other (Specify):	Do not know		Greater than one					Canada	White	No	>= 80		5	>=5	5	No		Death		5	5
637	March	5	Canadian	No	83	Male	No	Yes	No	No	Yes	No		3	6						Greater than one					Canada	White	No	>= 80		0	<1	1	No		Discharged Home		3	3
638	March	7	Unknown	No	78	Female	No	Yes	No	No	No	Yes	Yes	19	10	13	11				Greater than one					Missing	Missing	No	70-79		0	<1	4	No		Discharged Home		19	2
639	March	2	Canadian	No	54	Female	Yes	Yes	Yes	No	No	Yes	Yes	18	13	16	15	During travel	Yes		Greater than one	Yes	No	No		Canada	White	Yes	50-59		1	1-2	2	Yes	LTCF	Discharged Home	Other Patient Contact	18	1
640	March	0	Canadian	No	62	Male	No	Yes	No	Yes	No	No		5	16			In the community (friend, acquaintance, other)	Yes		Greater than one					Canada	White	No	60-69		2	1-2	2	No		Discharged Home		5	5
641	March	4	Canadian	No	72	Female	No	Yes	No	No	No	Yes	Yes	15	9	4	4	During travel	Do not know		Greater than one					Canada	White	No	70-79		0	<1	3	No		Discharged Home		15	1
642	April	1	Canadian	No	94	Female	No	No	No	No	No	No		82	3						Greater than one					Canada	White	No	>= 80		1	1-2	4	No		Discharged Home		82	82
643	March	1	Canadian	No	76	Male	No	Yes	Yes	No	No	Yes	Yes	22		19	19	In the community (friend, acquaintance, other)	Do not know		Greater than one					Canada	White	No	70-79		2	1-2	5	No		Death		22	4
644	March	6	Non Canadian	No	68	Female	No	No	No	No	No	Yes	No	11	8	2		During travel	Yes	Citizen	Greater than one				49	Caribbean	Black	No	60-69	36-50	0	<1	4	No		Discharged Home		11	4
645	March	6	Canadian	No	79	Male	No	Yes	No	No	No	Yes	Yes	28	11	11	11	In the community (friend, acquaintance, other)	Do not know		Greater than one					Canada	White	No	70-79		0	<1	4	No		Discharged Home		28	1
646	March	10	Canadian	No	84	Male	No	No	No	No	No	No		4	10			Other (Specify):	No		Greater than one					Canada	White	Yes	>= 80		0	<1	3	No		Death		4	4
647	March	0	Canadian	No	56	Male	No	No	No	No	No	No		3	15			At work	No		Greater than one					Canada	White	No	50-59		0	<1	2	No		Discharged Home		3	3
648	March	9	Canadian	No	46	Female	No	No	No	No	Yes	Yes	Yes	24	10	17	15	At work	Do not know		Greater than one					Canada	Black	No	< 50		0	<1	5	No		Discharged Home		24	1
649	March	3	Non Canadian	No	67	Female	No	Yes	No	No	No	Yes	Yes	20	8	11	9				Greater than one					Europe and North America	White	Yes	60-69		0	<1	5	No		Discharged Home		20	3
650	April	5	Non Canadian	Yes	86	Male	Yes	Yes	No	No	No	No		11	4						Greater than one					Europe and North America	White	No	>= 80		4	3-4	4	No		Discharged Home		11	11
651	March	8	Canadian	No	80	Male	Yes	No	No	No	No	Yes	Yes	16	11	16	16	During travel	Do not know		Greater than one					Canada	White	No	>= 80		1	1-2	4	No		Death		16	1
652	March	11	Non Canadian	Yes	75	Female	Yes	Yes	No	No	No	Yes	Yes	31	4	17	15	During travel	No	Visitor	Greater than one				1	Middle East And North Africa	Middle Eastern/North African	No	70-79	<5	1	1-2	3	No		Discharged Home		31	6
653	March	6	Non Canadian	No	40	Male	No	No	No	No	No	No		3	1			At work	Do not know	Visa: student or work	Greater than one				5	Sub Saharan Africa	Black	No	< 50	5-10	0	<1	4	No		Discharged Home		3	3
654	March	8	Non Canadian	Yes	76.7	Female	No	Yes	No	No	No	Yes	No	10	13	3					Greater than one					Europe and North America	White	No	70-79		0	<1		No		Discharged Home		10	2
655	March	7	Non Canadian	No	80	Female	No	Yes	No	No	No	Yes	Yes	9	3	9	9	At home (family member)	Do not know	Other (specificity):	Greater than one					Europe and North America	White	Yes	>= 80		0	<1	4	No		Death		9	1
656	March	0	Canadian	No	74	Male	No	Yes	No	No	No	No		7	9			During travel	Do not know		Greater than one					Canada	White	No	70-79		0	<1	3	No		Discharged Home		7	7
657	April	5	Unknown	No	59	Female	No	No	No	No	No	No		12	7						Greater than one					Missing	Missing	No	50-59		0	<1	2	Yes		Discharged Home	Personal Care Worker	12	12
658	April	1	Non Canadian	No	28	Female	No	No	No	No	No	Yes	No	3	20	2		At home (family member)	Yes	Permanent resident	Greater than one				8	Caribbean	Black	No	< 50	5-10	0	<1	5	No		Discharged Home		3	1
659	April	6	Non Canadian	No	26	Female	No	No	No	No	No	Yes	Yes	12	10	11	7	At home (family member)	Yes	Permanent resident	Greater than one				5	Sub Saharan Africa	Black	No	< 50	5-10	0	<1	5	No		Discharged Home		12	1
660	April	12	Non Canadian	No	52	Male	No	Yes	No	No	Yes	Yes	Yes	14	12	11	9	At work	Do not know	Permanent resident	Greater than one				12	East Asia And Pacific	Asian	No	50-59	11-20	0	<1	5	No		Discharged Home		14	1
661	April	8	Non Canadian	No	37	Male	No	No	No	No	No	No		7	7			At work	Do not know	Citizen	Greater than one				10	Middle East And North Africa	Middle Eastern/North African	No	< 50	5-10	0	<1	4	No		Discharged Home		7	7
662	April	9	Non Canadian	No	52.2	Male	No	No	No	No	No	No		4	2			At work	Yes	Citizen	One	Yes	No	No	12	Middle East And North Africa	Middle Eastern/North African	No	50-59	11-20	0	<1	4	Yes	LTCF	Discharged Home	Personal Care Worker	4	4
663	April	3	Canadian	No	88.2	Female	No	Yes	No	No	No	No		5	1						Greater than one					Canada	White	Yes	>= 80		1	1-2	5	No		Discharged Home		5	5
664	April	8	Non Canadian	No	85.6	Female	No	No	No	No	No	No		10	3			At home (family member)	Yes		Greater than one					East Asia And Pacific	Asian	No	>= 80		0	<1	4	No		Discharged Home		10	10
665	April	7	Canadian	No	55.1	Female	No	Yes	No	No	No	Yes	Yes	23	5	7	4	At work	No		One	Yes	No	Yes		Canada	White	Yes	50-59		0	<1	2	Yes	Other	Discharged Home	Other Patient Contact	23	1
666	March	2	Canadian	No	78	Male	No	Yes	No	No	No	Yes	No	7	9	3		During travel	No		Greater than one					Canada	White	No	70-79		0	<1	2	No		Discharged Home		7	3
667	April	7	Canadian	No	55	Male	No	Yes	Yes	No	No	No		6	13						Greater than one					Canada	White	No	50-59		1	1-2	1	No		Discharged Home		6	6
668	April	5	Canadian	No	57.7	Male	No	No	No	No	No	No		6	6			At work	Yes		One	Yes	Yes	No		Canada	White	Yes	50-59		0	<1		Yes	LTCF	Discharged Home	Personal Care Worker	6	6
669	April	4	Canadian	No	53.5	Male	No	No	No	No	No	Yes	Yes	49	4	28	14				Greater than one					Canada	White	No	50-59		0	<1		No		Discharged Home		49	1
670	April	0	Canadian	No	77.1	Female	No	Yes	No	No	No	No		2	5			In the community (friend, acquaintance, other)	No		Greater than one					Canada	White	Yes	70-79		0	<1	2	No		Discharged Home		2	2
671	April	7	Non Canadian	No	41.4	Male	No	No	No	No	No	Yes	No	6	4	4					Greater than one					Caribbean	Black	No	< 50		0	<1	5	No		Discharged Home		6	1
672	April	7	Non Canadian	No	62	Male	No	Yes	No	Yes	No	No		6	14			In the community (friend, acquaintance, other)	Do not know	Visa: student or work	Greater than one				7	Europe and North America	White	No	60-69	5-10	1	1-2	2	No		Discharged Home		6	6
673	April	4	Canadian	No	55	Male	No	No	No	No	No	No		6	10						Greater than one					Canada	White	No	50-59		0	<1	1	No		Discharged Home		6	6
674	April	5	Canadian	No	70	Female	No	No	No	No	No	No		124	4						Greater than one					Canada	White	No	70-79		1	1-2	4	No		Discharged Home		124	124
675	April	2	Canadian	No	94	Male	No	Yes	No	Yes	No	No		47	5			Other (Specify):	No		Greater than one					Canada	White	No	>= 80		3	3-4	4	No		Death		47	47
676	April	5	Non Canadian	No	70	Female	No	Yes	No	No	No	No		4	8			In the community (friend, acquaintance, other)	No	Citizen	Greater than one				36	Caribbean	Black	No	70-79	36-50	0	<1	5	No		Discharged Home		4	4
677	April	3	Canadian	No	62	Female	No	Yes	No	No	No	No		3	10			In the community (friend, acquaintance, other)	No		Greater than one					Canada	White	Yes	60-69		0	<1	5	No		Discharged Home		3	3
678	April	1	Non Canadian	No	46	Male	No	Yes	No	No	No	No		3	13			At work	Yes	Asylum seeker/Refugee	Greater than one				3	Sub Saharan Africa	Black	No	< 50	<5	0	<1	5	No		Discharged Home		3	3
679	April	4	Non Canadian	Yes	37	Male	No	No	No	No	No	No		7	11			In the community (friend, acquaintance, other)	No	Asylum seeker/Refugee	Greater than one				1	South Asia	Asian	No	< 50	<5	0	<1	5	No		Discharged Home		7	7
680	April	4	Unknown	No	47	Male	No	No	No	No	No	No		5	10						Greater than one					Missing	Missing	No	< 50		0	<1	5	No		Discharged Home		5	5
681	April	5	Non Canadian	No	26	Female	No	No	No	No	No	Yes	No	4	6	3		At work	Do not know	Asylum seeker/Refugee	Greater than one	Yes	No	Yes	3	Sub Saharan Africa	Black	No	< 50	<5	0	<1	5	Yes	LTCF	Discharged Home	Personal Care Worker	4	1
682	April	2	Canadian	No	73	Female	Yes	Yes	No	No	No	No		24	1						Greater than one					Canada	White	Yes	70-79		2	1-2	5	No		Death		24	24
683	April	6	Non Canadian	Yes	53	Male	No	No	No	No	No	Yes	No	9	15	6					Greater than one					Latin America	Latino	No	50-59		0	<1	5	No		Discharged Home		9	1
684	May	2	Non Canadian	No	82	Female	No	No	No	No	No	No		26	3			Other (Specify):	Do not know	Citizen	Greater than one				49	Europe and North America	White	No	>= 80	36-50	1	1-2	3	No		Discharged Home		26	26
685	March	0	Canadian	No	62	Female	No	No	No	No	No	No		2	11			During travel	Do not know		Greater than one					Canada	White	No	60-69		0	<1	5	No		Discharged Home		2	2
686	March	4	Canadian	No	68	Male	No	No	Yes	No	No	Yes	Yes	1	3	1	1	At home (family member)	No		Greater than one					Canada	White	No	60-69		1	1-2	1	No		Death		1	1
687	March	0	Canadian	No	28	Female	No	No	No	No	No	No		2	8						Greater than one					Canada	White	No	< 50		0	<1	4	No		Discharged Home		2	2
688	April	4	Non Canadian	No	48	Male	No	No	No	No	No	No		3	10						Greater than one					Missing	Missing	No	< 50		0	<1	4	No		Discharged Home		3	3
689	April	5	Canadian	No	54	Male	No	Yes	No	No	No	No		1	11			At work	Yes		Greater than one					Canada	Middle Eastern/North African	No	50-59		0	<1	1	No		Discharged Home		1	1
690	April	4	Non Canadian	No	94	Female	No	Yes	No	No	Yes	No		49	4			In the community (friend, acquaintance, other)	Yes	Citizen	Greater than one				31	Middle East And North Africa	Middle Eastern/North African	No	>= 80	21-35	2	1-2		No		Discharged Home		49	49
691	April	1	Non Canadian	No	35	Female	No	No	No	No	No	No		3							Greater than one					South Asia	Asian	No	< 50		0	<1	5	No		Discharged Home		3	3
692	April	0	Canadian	No	27	Female	No	No	No	No	No	No		3	14						Greater than one					Canada	White	No	< 50		0	<1	4	No		Discharged Home		3	3
693	April	0	Canadian	No	94	Female	No	Yes	No	No	No	No		22							Greater than one					Canada	White	No	>= 80		2	1-2	5	No		Discharged Home		22	22
694	April	1	Non Canadian	No	70	Male	No	Yes	No	No	No	No		2	7			Other (Specify):	Do not know	Citizen	Greater than one				45	Caribbean	Black	Yes	70-79	36-50	1	1-2	4	No		Discharged Home		2	2
695	April	2	Non Canadian	No	33	Female	No	No	No	No	No	No		3	1						Greater than one					South Asia	Asian	No	< 50		0	<1	5	No		Discharged Home		3	3
696	April	2	Non Canadian	No	53	Male	No	No	No	No	No	No		6	9			At work	Yes	Citizen	Greater than one	No	Yes	No	20	Middle East And North Africa	Middle Eastern/North African	No	50-59	11-20	0	<1	5	Yes	Hospital Center	Discharged Home	Other Non-Patient Contact	6	6
697	April	5	Canadian	No	73	Female	No	No	No	Yes	No	No		6	2			Other (Specify):	No		Greater than one					Canada	White	No	70-79		1	1-2	5	No		Discharged Home		6	6
698	April	3	Non Canadian	No	41	Female	No	No	No	No	No	No		1	1			In the community (friend, acquaintance, other)	No	Citizen	Greater than one				8	Caribbean	Black	No	< 50	5-10	0	<1	1	No		Discharged Home		1	1
699	April	4	Non Canadian	No	47	Male	No	Yes	No	No	No	No		7	6			In the community (friend, acquaintance, other)	Do not know	Citizen	Greater than one				46	Caribbean	Black	No	< 50	36-50	0	<1	5	No		Discharged Home		7	7
700	April	8	Non Canadian	No	33	Female	No	No	No	No	No	Yes	Yes	16	11	7	5	At work	Yes	Permanent resident	One	Yes	No	No	10	Caribbean	Black	No	< 50	5-10	0	<1	3	Yes	LTCF	Discharged Home	Personal Care Worker	16	1
701	April	0	Canadian	No	38	Female	No	No	No	No	No	No		5	1			At home (family member)	Yes		Greater than one					Canada	Latino	No	< 50		0	<1	3	No		Discharged Home		5	5
702	April	6	Canadian	No	71	Male	No	Yes	No	No	No	Yes	Yes	35	13	23	15	During travel	Do not know		Greater than one					Canada	White	Yes	70-79		0	<1	2	No		Discharged Home		35	1
703	April	4	Canadian	No	58	Female	No	No	No	No	No	No		9	9						Greater than one					Canada	White	No	50-59		0	<1	3	Yes		Discharged Home	Other Non-Patient Contact	9	9
704	April	1	Non Canadian	No	56	Female	No	Yes	No	No	No	No		4	9			At work	Yes	Citizen	One	Yes	Yes	No	38	East Asia And Pacific	Asian	Yes	50-59	36-50	0	<1	1	Yes	LTCF	Discharged Home	Nurse	4	4
705	April	0	Non Canadian	No	52	Female	No	Yes	No	No	Yes	No		3	22			In the community (friend, acquaintance, other)	No	Citizen	Greater than one				39	East Asia And Pacific	Asian	Yes	50-59	36-50	0	<1	3	No		Discharged Home		3	3
706	April	5	Canadian	No	42	Male	No	No	No	No	No	No		3	6						Greater than one					Canada	White	No	< 50		0	<1	5	No		Discharged Home		3	3
707	April	9	Non Canadian	No	46	Male	No	Yes	No	No	No	No		6	10			At home (family member)	Yes	Citizen	Greater than one				11	Sub Saharan Africa	Black	No	< 50	11-20	0	<1	5	No		Discharged Home		6	6
708	April	3	Non Canadian	No	54	Female	No	Yes	No	Yes	No	No		3	16			Other (Specify):	No	Permanent resident	Greater than one				24	East Asia And Pacific	Asian	No	50-59	21-35	7	>=5	2	No		Discharged Home		3	3
709	April	7	Non Canadian	No	67	Female	No	Yes	No	No	No	Yes	Yes	49	8	9	7				Greater than one					Caribbean	Black	Yes	60-69		0	<1	3	No		Discharged Home		49	1
710	April	7	Non Canadian	No	78	Female	No	No	No	No	No	No		8	15						Greater than one					Middle East And North Africa	Middle Eastern/North African	Yes	70-79		0	<1	5	No		Discharged Home		8	8
711	April	1	Canadian	No	59	Male	No	Yes	No	No	No	No		18							Greater than one					Canada	White	No	50-59		0	<1	3	No		Discharged Home		18	18
712	April	6	Canadian	No	41	Female	No	Yes	No	No	Yes	Yes	No	22	5	5					Greater than one					Canada	White	No	< 50		0	<1	5	No		Discharged Home		22	8
713	March	3	Canadian	No	46	Male	No	No	No	No	No	No		5	10						Greater than one					Canada	White	No	< 50		0	<1	1	No		Discharged Home		5	5
714	April	0	Non Canadian	No	74	Male	No	Yes	Yes	No	No	No		4	6						Greater than one					Caribbean	Black	Yes	70-79		2	1-2	5	No		Discharged Home		4	4
715	April	4	Non Canadian	No	57	Male	No	Yes	No	No	No	No		3	8						Greater than one					Missing	Missing	No	50-59		0	<1	5	Yes		Discharged Home	Personal Care Worker	3	3
716	April	0	Canadian	No	22	Female	No	No	No	No	No	No		3	25						Greater than one					Canada	White	No	< 50		0	<1	1	No		Discharged Home		3	3
717	April	0	Canadian	No	80	Female	Yes	No	No	No	Yes	No		9	14			At home (family member)	Do not know		Greater than one					Canada	White	No	>= 80		1	1-2	2	No		Discharged Home		9	9
718	April	1	Non Canadian	No	51	Female	No	No	No	Yes	No	No		2	20			At work	Yes	Citizen	Greater than one	Yes	No	No	15	Sub Saharan Africa	Black	No	50-59	11-20	0	<1	2	Yes	Hospital Center	Discharged Home	Personal Care Worker	2	2
719	April	5	Canadian	No	76	Female	Yes	Yes	No	Yes	No	Yes	No	21	3	4					Greater than one					Canada	White	No	70-79		5	>=5	3	No		Discharged Home		21	5
720	May	3	Canadian	No	71	Female	Yes	No	Yes	No	No	No		42	3			Other (Specify):	Do not know		Greater than one					Canada	White	No	70-79		6	>=5	5	No		Discharged Home		42	42
721	April	7	Non Canadian	No	50	Female	No	Yes	No	No	No	No		13	7			At home (family member)	Yes	Citizen	Greater than one				30	Latin America	Latino	Yes	50-59	21-35	0	<1	5	No		Discharged Home		13	13
722	May	9	Non Canadian	No	56	Male	No	Yes	No	No	No	Yes	No	12	10	5					Greater than one					East Asia And Pacific	Asian	No	50-59		0	<1	5	No		Discharged Home		12	1
723	May	4	Canadian	No	70	Female	No	No	No	No	No	No		13	16			At home (family member)	Yes		Greater than one					Canada	White	No	70-79		0	<1	5	No		Discharged Home		13	13
724	March	3	Canadian	No	70	Male	No	Yes	No	No	No	No		7	1			Other (Specify):	Do not know		Greater than one					Canada	White	Yes	70-79		0	<1	3	No		Death		7	7
725	May	5	Non Canadian	No	55	Female	No	No	No	No	No	No		2	12						Greater than one					East Asia And Pacific	Asian	No	50-59		0	<1	5	No		Discharged Home		2	2
726	April	3	Non Canadian	No	93	Female	No	Yes	Yes	No	No	No		11	3			Other (Specify):	Yes	Citizen	Greater than one				68	Europe and North America	White	No	>= 80	>50	1	1-2	1	No		Death		11	11
727	May	11	Canadian	No	86	Female	Yes	Yes	Yes	No	No	No		3	5			Other (Specify):	No		Greater than one					Canada	White	Yes	>= 80		1	1-2	5	No		Death		3	3
728	May	6	Non Canadian	No	48	Male	No	Yes	No	No	No	Yes	No	7	4	4		At work	Yes	Citizen	Greater than one				16	Sub Saharan Africa	Black	No	< 50	11-20	0	<1	4	Yes		Discharged Home	Personal Care Worker	7	1
729	May	4	Non Canadian	No	94	Male	No	No	No	No	No	No		5	3			In the community (friend, acquaintance, other)	No	Citizen	Greater than one				69	Europe and North America	White	No	>= 80	>50	0	<1	5	No		Discharged Home		5	5
730	May	6	Non Canadian	No	50	Male	No	No	No	Yes	No	No		6	11			At home (family member)	Yes	Citizen	Greater than one				10	Europe and North America	White	No	50-59	5-10	2	1-2	5	No		Discharged Home		6	6
731	March	2	Non Canadian	No	59	Male	No	Yes	No	No	No	No		5	11						Greater than one					Middle East And North Africa	Middle Eastern/North African	No	50-59		0	<1	1	No		Discharged Home		5	5
732	May	1	Non Canadian	No	87	Male	No	No	No	No	No	No		3	3			Other (Specify):	Do not know	Citizen	Greater than one				64	Europe and North America	White	No	>= 80	>50	2	1-2	2	No		Death		3	3
733	May	2	Non Canadian	No	93	Male	No	Yes	Yes	No	No	No		26	8						Greater than one					Europe and North America	White	No	>= 80		3	3-4	3	No		Discharged Home		26	26
734	May	9	Canadian	No	72	Female	Yes	No	No	No	No	No		3	14			Other (Specify):	Yes		Greater than one					Canada	White	No	70-79		2	1-2		No		Discharged Home		3	3
735	April	2	Canadian	No	73	Female	No	No	No	No	No	Yes	Yes	56	5	9	8	In the community (friend, acquaintance, other)	No		Greater than one					Canada	White	No	70-79		0	<1	3	No		Discharged Home		56	6
736	May	4	Canadian	No	95	Female	No	Yes	No	No	No	No		22	13						Greater than one					Canada	White	Yes	>= 80		0	<1	5	No		Death		22	22
737	May	0	Non Canadian	No	65	Male	No	No	Yes	No	No	No		6	2			In the community (friend, acquaintance, other)	No	Citizen	Greater than one				45	Middle East And North Africa	Middle Eastern/North African	Yes	60-69	36-50	4	3-4	2	No		Discharged Home		6	6
738	May	9	Non Canadian	No	70	Male	Yes	Yes	No	No	No	Yes	Yes	86	5	65	56				Greater than one					South Asia	Asian	Yes	70-79		1	1-2	3	No		Discharged Home		86	1
739	May	1	Canadian	No	81	Female	Yes	Yes	No	No	No	No		8	2						Greater than one					Canada	White	Yes	>= 80		7	>=5	5	No		Discharged Home		8	8
740	May	2	Canadian	No	88	Female	No	No	Yes	No	No	No		41	9						Greater than one					Canada	White	No	>= 80		0	<1	4	No		Discharged Home		41	41
741	May	7	Canadian	No	83	Female	No	No	No	No	No	No		7	11			In the community (friend, acquaintance, other)	Do not know		Greater than one					Canada	White	No	>= 80		0	<1	2	No		Discharged Home		7	7
742	May	0	Canadian	No	32	Female	No	No	No	No	No	No		3	8						Greater than one					Canada	White	No	< 50		0	<1	4	No		Discharged Home		3	3
743	May	0	Canadian	No	72	Female	No	Yes	No	No	No	No		3	1						Greater than one					Canada	White	No	70-79		0	<1	4	No		Discharged Home		3	3
744	May	5	Canadian	No	89	Male	Yes	Yes	No	No	No	Yes	Yes	10	4	9	6	In the community (friend, acquaintance, other)	Do not know		Greater than one					Canada	White	Yes	>= 80		1	1-2	5	No		Death		10	2
745	March	5	Canadian	No	73	Male	No	Yes	No	No	Yes	No		5	4			At home (family member)	Yes		Greater than one					Canada	White	No	70-79		0	<1	4	No		Discharged Home		5	5
746	May	0	Non Canadian	No	68	Female	No	No	No	No	No	No		14	3			At work	Yes	Citizen	One	Yes	No	No	38	Middle East And North Africa	Middle Eastern/North African	No	60-69	36-50	2	1-2	2	Yes	RPA	Discharged Home	Other Non-Patient Contact	14	14
747	May	6	Non Canadian	No	39	Male	No	No	No	No	No	No		3	11			At home (family member)	Yes	Citizen	Greater than one	Yes	Yes	No	15	Sub Saharan Africa	Black	No	< 50	11-20	0	<1	5	Yes	Hospital Center	Discharged Home	Nurse	3	3
748	May	2	Non Canadian	No	83	Male	No	Yes	No	No	No	No		3	2			In the community (friend, acquaintance, other)	Do not know	Permanent resident	Greater than one				57	Europe and North America	White	No	>= 80	>50	2	1-2	3	No		Discharged Home		3	3
749	May	9	Non Canadian	No	83	Female	No	No	No	No	No	Yes	Yes	31	17	19	13	At home (family member)	Yes	Citizen	Greater than one				65	Europe and North America	White	No	>= 80	>50	1	1-2	5	No		Discharged Home		31	1
750	May	9	Non Canadian	Yes	88	Male	No	Yes	Yes	No	No	No		15	3						Greater than one					Caribbean	Black	Yes	>= 80		5	>=5	4	No		Death		15	15
751	May	5	Canadian	No	55	Female	No	Yes	No	No	No	No		37	4			Other (Specify):	No		Greater than one					Canada	White	No	50-59		0	<1	4	No		Discharged Home		37	37
752	May	1	Non Canadian	No	77	Male	No	Yes	No	No	No	No		4				Other (Specify):	No	Citizen	Greater than one				10	Sub Saharan Africa	Black	Yes	70-79	5-10	0	<1	5	No		Discharged Home		4	4
753	May	7	Non Canadian	No	63	Female	No	Yes	No	No	No	Yes	No	13	7	2		At home (family member)	Yes	Citizen	Greater than one				11	Caribbean	Black	No	60-69	11-20	0	<1	5	No		Discharged Home		13	6
754	May	2	Non Canadian	No	53	Male	No	Yes	No	No	No	No		4	5			At work	No	Citizen	Greater than one				20	Caribbean	Black	Yes	50-59	11-20	0	<1	2	No		Discharged Home		4	4
755	May	3	Non Canadian	No	82	Female	No	No	Yes	No	No	No		10	2						Greater than one					Caribbean	Black	Yes	>= 80		3	3-4	2	No		Death		10	10
756	May	0	Canadian	No	91	Female	No	No	No	No	No	No		20	2						Greater than one					Canada	White	No	>= 80		2	1-2		No		Discharged Home		20	20
757	May	10	Non Canadian	No	69	Male	No	Yes	No	No	No	No		33	12						Greater than one					Missing	Missing	Yes	60-69		0	<1	5	No		Discharged Home		33	33
758	May	2	Non Canadian	No	55	Male	No	No	No	No	No	No		15	1			Other (Specify):	Do not know	Permanent resident	Greater than one				18	Middle East And North Africa	Middle Eastern/North African	No	50-59	11-20	3	3-4	4	No		Discharged Home		15	15
759	May	8	Non Canadian	Yes	91	Male	Yes	Yes	Yes	No	No	Yes	No	3	1	2					Greater than one					South Asia	Asian	Yes	>= 80		2	1-2	5	No		Death		3	2
760	May	5	Canadian	No	66	Male	No	Yes	No	No	No	Yes	Yes	41	16	18	22				Greater than one					Canada	White	Yes	60-69		0	<1	5	No		Discharged Home		41	1
761	May	2	Non Canadian	Yes	74	Male	Yes	No	No	No	No	No		31	10			At work	Do not know	Other (specificity):	Greater than one				60	Europe and North America	White	No	70-79	>50	2	1-2	5	No		Still Admitted		31	31
762	May	5	Canadian	No	75	Male	No	No	No	No	No	Yes	Yes	23	20	14	13	In the community (friend, acquaintance, other)	No		Greater than one					Canada	White	No	70-79		1	1-2	4	No		Death		23	10
763	May	0	Unknown	No	56	Male	No	No	No	No	No	No		24	1						Greater than one					Missing	Missing	No	50-59		1	1-2	4	No		Discharged Home		24	24
764	May	6	Canadian	No	27	Female	No	No	No	No	No	No		8	10			At work	Yes		One	Yes	Yes	Yes		Canada	Asian	No	< 50		0	<1	2	Yes	Hospital Center	Discharged Home	Nurse	8	8
765	May	1	Canadian	No	49	Female	No	Yes	No	No	No	No		10	10			At work	Yes		One	Yes	No	No		Canada	White	No	< 50		0	<1	4	Yes	LTCF	Discharged Home	Auxiliary nurse	10	10
766	May	1	Canadian	No	34	Female	No	No	No	No	No	No		3	27						Greater than one					Canada	White	No	< 50		0	<1	4	No		Discharged Home		3	3
767	May	3	Non Canadian	No	21	Male	No	No	No	No	No	No		10	1						Greater than one					Middle East And North Africa	Middle Eastern/North African	No	< 50		0	<1	3	No		Discharged Home		10	10
768	May	1	Non Canadian	Yes	30	Female	No	No	No	No	No	No		1	4						Greater than one					Missing	Missing	No	< 50		0	<1	5	No		Discharged Home		1	1
769	May	7	Canadian	No	49	Female	No	Yes	No	No	No	No		6	3			At work	Yes		Greater than one	Yes	No	Yes		Canada	Black	Yes	< 50		0	<1	5	Yes	LTCF	Discharged Home	Personal Care Worker	6	6
770	May	0	Canadian	No	44	Male	Yes	Yes	No	Yes	Yes	No		15				Other (Specify):	Do not know		Greater than one					Canada	White	No	< 50		3	3-4	1	No		Discharged Home		15	15
771	May	1	Non Canadian	Yes	38	Male	No	No	No	No	No	Yes	No	17		5					Greater than one					South Asia	Asian	No	< 50		2	1-2	1	No		Discharged Home		17	3
772	April	5	Non Canadian	No	71	Male	No	No	No	No	No	Yes	Yes	12	15	7	6				Greater than one					Missing	Missing	No	70-79		0	<1	3	No		Discharged Home		12	2
773	May	3	Non Canadian	No	53	Female	Yes	No	No	No	Yes	No		3	15			At work	Yes	Citizen	Greater than one	Yes	Yes	No	40	Caribbean	Black	No	50-59	36-50	1	1-2	5	Yes	Other	Discharged Home	Personal Care Worker	3	3
774	May	4	Non Canadian	No	94	Male	No	No	No	No	No	No		45	5			At home (family member)	Yes	Citizen	Greater than one				39	Caribbean	White	No	>= 80	36-50	1	1-2	5	No		Discharged Home		45	45
775	March	5	Canadian	No	67	Female	No	No	Yes	No	No	No		9	8			During travel	Do not know		Greater than one					Canada	White	No	60-69		1	1-2	3	No		Discharged Home		9	9
776	May	0	Non Canadian	Yes	74	Female	No	No	No	No	No	No		46	2						Greater than one					Middle East And North Africa	Middle Eastern/North African	No	70-79		3	3-4		No		Discharged Home		46	46
777	May	3	Canadian	No	62	Male	Yes	No	No	No	No	No		8	2						Greater than one					Canada	White	No	60-69		1	1-2	4	No		Discharged Home		8	8
778	May	1	Canadian	No	75	Male	Yes	Yes	Yes	No	No	Yes	No	18	4	11		Other (Specify):	Do not know		Greater than one					Canada	White	No	70-79		2	1-2	1	No		Death		18	7
779	May	0	Non Canadian	Yes	80	Male	No	Yes	Yes	No	No	No		4	2						Greater than one					Europe and North America	White	No	>= 80		3	3-4	5	No		Discharged Home		4	4
780	May	2	Non Canadian	No	73.5	Male	No	Yes	Yes	No	No	Yes	No	32	6	15					Greater than one					Europe and North America	White	No	70-79		2	1-2	3	No		Discharged Home		32	5
781	May	0	Canadian	No	65	Female	Yes	Yes	Yes	No	Yes	No		33				Other (Specify):	Yes		Greater than one					Canada	White	No	60-69		4	3-4	5	No		Discharged Home		33	33
782	May	0	Non Canadian	No	59	Female	No	No	No	No	No	No		16	2						Greater than one					East Asia And Pacific	Asian	No	50-59		2	1-2	5	No		Discharged Home		16	16
783	May	7	Non Canadian	No	51	Male	No	Yes	No	No	No	Yes	No	8	5	5		At work	No	Permanent resident	Greater than one				6	East Asia And Pacific	Asian	No	50-59	5-10	0	<1		No		Discharged Home		8	1
784	May	1	Non Canadian	No	81	Female	No	No	No	No	No	No		4	13			In the community (friend, acquaintance, other)	No	Citizen	Greater than one				56	Europe and North America	White	No	>= 80	>50	0	<1	4	No		Discharged Home		4	4
785	May	5	Canadian	No	82	Female	No	No	No	No	No	No		16	8			At home (family member)	Yes		Greater than one					Canada	White	No	>= 80		0	<1	1	No		Discharged Home		16	16
786	May	12	Canadian	No	78	Male	Yes	No	Yes	No	No	No		4	6						Greater than one					Canada	White	Yes	70-79		4	3-4	4	No		Death		4	4
787	May	9	Canadian	No	84	Male	No	Yes	No	No	No	No		16	8			At home (family member)	Yes		Greater than one					Canada	White	No	>= 80		1	1-2	1	No		Death		16	16
788	May	12	Non Canadian	Yes	90	Female	No	Yes	Yes	No	No	No		7	3						Greater than one					Caribbean	Black	Yes	>= 80		1	1-2	4	No		Death		7	7
789	May	6	Non Canadian	No	76	Male	Yes	Yes	No	No	Yes	No		14	8						Greater than one					Europe and North America	White	Yes	70-79		2	1-2	1	No		Discharged Home		14	14
790	March	3	Non Canadian	No	58	Female	No	No	No	No	No	No		9	4						Greater than one					Middle East And North Africa	Middle Eastern/North African	No	50-59		2	1-2	1	No		Discharged Home		9	9
791	May	0	Canadian	No	65	Male	No	Yes	No	No	No	No		18	1						Greater than one					Canada	White	Yes	60-69		1	1-2		No		Discharged Home		18	18
792	May	8	Non Canadian	No	82	Female	Yes	Yes	No	No	Yes	No		63	4						Greater than one					Missing	Missing	Yes	>= 80		6	>=5	4	No		Discharged Home		63	63
793	May	1	Non Canadian	No	23	Female	No	Yes	No	No	No	No		5	1			Other (Specify):	No	Asylum seeker/Refugee	Greater than one				1	Sub Saharan Africa	Black	Yes	< 50	<5	0	<1	5	No		Discharged Home		5	5
794	May	3	Non Canadian	Yes	63	Male	No	No	Yes	No	No	No		7	12						Greater than one					South Asia	Asian	Yes	60-69		5	>=5	4	No		Discharged Home		7	7
795	May	0	Canadian	No	67	Male	No	No	No	No	No	No		18	1						Greater than one					Canada	White	Yes	60-69		0	<1	5	No		Discharged Home		18	18
796	May	4	Non Canadian	No	80	Female	No	Yes	Yes	No	No	No		42	1			Other (Specify):	Yes	Citizen	Greater than one				40	Europe and North America	White	No	>= 80	36-50	4	3-4	3	No		Discharged Home		42	42
797	April	4	Non Canadian	No	67	Male	No	No	No	No	Yes	Yes	No	11	13	5		In the community (friend, acquaintance, other)	Yes	Citizen	Greater than one				50	Europe and North America	White	No	60-69	36-50	2	1-2	1	No		Discharged Home		11	2
798	May	3	Canadian	No	30	Male	No	No	No	No	No	Yes	No	11	6	6					Greater than one					Canada	White	No	< 50		0	<1	3	Yes		Discharged Home	Physician/Medical Student	11	4
799	May	3	Canadian	No	70	Female	Yes	Yes	No	No	No	Yes	Yes	33	1	20	15	In the community (friend, acquaintance, other)	No		Greater than one					Canada	White	No	70-79		1	1-2	5	No		Discharged Home		33	2
800	May	4	Canadian	No	86	Female	No	No	No	No	No	No		6	16			In the community (friend, acquaintance, other)	No		Greater than one					Canada	White	No	>= 80		0	<1	3	No		Discharged Home		6	6
801	April	3	Canadian	No	71	Male	Yes	Yes	No	No	No	Yes	No	20	4	5		In the community (friend, acquaintance, other)	No		Greater than one					Canada	White	No	70-79		1	1-2	4	No		Discharged Home		20	1
802	May	2	Non Canadian	No	80	Male	No	Yes	Yes	No	No	Yes	Yes	44	7	40	39	At home (family member)	Yes	Citizen	Greater than one				32	Middle East And North Africa	Middle Eastern/North African	Yes	>= 80	21-35	3	3-4	2	No		Death		44	5
803	May	4	Non Canadian	No	91	Male	No	Yes	No	No	No	No		9	2			Other (Specify):	Do not know	Citizen	Greater than one				61	Caribbean	Black	No	>= 80	>50	0	<1	3	No		Death		9	9
804	May	2	Canadian	No	59	Male	Yes	No	No	No	No	No		11	29						Greater than one					Canada	White	Yes	50-59		2	1-2		No		Discharged Home		11	11
805	May	0	Non Canadian	No	63	Female	No	Yes	No	No	No	No		3	6						Greater than one					Caribbean	Black	No	60-69		0	<1	4	Yes		Discharged Home	Personal Care Worker	3	3
806	March	9	Canadian	No	63	Male	No	Yes	Yes	No	No	Yes	Yes	8	3	8	8	In the community (friend, acquaintance, other)	Do not know		Greater than one					Canada	White	No	60-69		0	<1	4	No		Death		8	1
807	May	8	Non Canadian	No	52	Female	Yes	Yes	No	No	Yes	Yes	No	9	5	6					Greater than one					East Asia And Pacific	Asian	No	50-59		1	1-2	5	Yes		Discharged Home	Personal Care Worker	9	2
808	May	0	Non Canadian	No	85	Male	No	No	No	No	No	No		22	3			At work	Do not know	Citizen	Greater than one				64	Europe and North America	White	No	>= 80	>50	3	3-4	1	No		Discharged Home		22	22
809	May	1	Non Canadian	No	76	Male	No	Yes	No	No	No	No		39	2			Other (Specify):	Yes	Citizen	Greater than one				56	Europe and North America	White	Yes	70-79	>50	2	1-2	3	No		Discharged Home		39	39
810	May	13	Non Canadian	No	82	Male	No	No	No	No	No	Yes	Yes	105	6	67	49	Other (Specify):	No	Permanent resident	Greater than one				5	Middle East And North Africa	Middle Eastern/North African	No	>= 80	5-10	2	1-2	5	No		Discharged Home		105	2
811	March	3	Canadian	No	67	Female	No	No	Yes	No	No	Yes	Yes	9	15	4	3	At home (family member)	Yes		Greater than one					Canada	White	No	60-69		1	1-2	4	No		Discharged Home		9	3
812	May	10	Non Canadian	No	37	Female	No	No	No	No	No	No		9	10						Greater than one					South Asia	Asian	Yes	< 50		0	<1	2	No		Discharged Home		9	9
813	May	4	Canadian	No	74	Female	Yes	Yes	No	No	No	No		70	1			Other (Specify):	Yes		Greater than one					Canada	White	Yes	70-79		4	3-4		No		Death		70	70
814	May	9	Canadian	No	55	Male	No	No	No	No	No	Yes	Yes	22	13	16	9	At work	No		Greater than one					Canada	White	No	50-59		0	<1	1	No		Discharged Home		22	1
815	April	8	Non Canadian	No	70	Male	No	No	No	No	No	No		8	9						Greater than one					Europe and North America	White	No	70-79		0	<1	5	No		Discharged Home		8	8
816	May	8	Non Canadian	No	47	Female	No	No	No	No	No	No		3	10						Greater than one					East Asia And Pacific	Asian	No	< 50		0	<1	4	Yes		Discharged Home	Nurse	3	3
817	May	9	Non Canadian	No	84	Male	Yes	No	Yes	No	No	No		7	8			Other (Specify):	Do not know	Citizen	Greater than one				54	South Asia	Middle Eastern/North African	Yes	>= 80	>50	4	3-4	4	No		Death		7	7
818	May	7	Non Canadian	Yes	56	Male	No	Yes	No	No	No	No		5	4						Greater than one					South Asia	Asian	No	50-59		0	<1	3	No		Discharged Home		5	5
819	March	3	Non Canadian	No	72	Male	No	Yes	No	No	No	Yes	Yes	112	4	133	111				Greater than one					Middle East And North Africa	Middle Eastern/North African	Yes	70-79		0	<1	3	No		Discharged Home		112	6
820	May	6	Non Canadian	No	26	Female	No	No	No	No	No	Yes	No	5	2	2		At work	Yes	Citizen	Greater than one	Yes	Yes	No	19	Latin America	Latino	No	< 50	11-20	0	<1	5	Yes	Hospital Center	Discharged Home	Nurse	5	1
821	May	1	Non Canadian	No	55	Male	No	No	No	No	No	No		9	4						Greater than one					South Asia	Asian	No	50-59		0	<1	5	No		Discharged Home		9	9
822	May	0	Non Canadian	Yes	35	Female	No	No	No	No	No	No		3	4						Greater than one					Missing	Missing	No	< 50		0	<1	5	No		Discharged Home		3	3
823	May	5	Canadian	No	21	Male	Yes	No	No	No	Yes	No		2	2			At home (family member)	Yes		Greater than one					Canada	Asian	No	< 50		1	1-2	4	No		Discharged Home		2	2
824	May	2	Canadian	No	56	Female	No	No	No	No	No	No		7	13			At work	Yes		One	No	No	No		Canada	White	No	50-59		1	1-2	1	Yes	Hospital Center	Discharged Home	Other Non-Patient Contact	7	7
825	May	1	Canadian	No	23	Female	No	No	No	No	No	No		3	1						Greater than one					Canada	White	No	< 50		0	<1	3	No		Discharged Home		3	3
826	March	6	Non Canadian	No	58	Female	No	Yes	No	No	No	No		9	17						Greater than one					Missing	Missing	No	50-59		2	1-2	1	No		Discharged Home		9	9
827	May	8	Non Canadian	No	89	Male	No	Yes	Yes	No	No	No		28	6						Greater than one					Europe and North America	White	No	>= 80		2	1-2	5	No		Death		28	28
828	May	0	Non Canadian	No	85	Male	No	Yes	Yes	No	No	No		10							Greater than one					Middle East And North Africa	Middle Eastern/North African	No	>= 80		5	>=5	2	No		Discharged Home		10	10
829	May	3	Non Canadian	No	79	Female	No	Yes	No	No	No	Yes	Yes	34	8	32	30			Citizen	Greater than one				51	Caribbean	Black	Yes	70-79	>50	6	>=5	5	No		Death		34	3
830	May	4	Non Canadian	No	56	Female	Yes	Yes	No	No	Yes	No		6	20			At work	Yes	I prefer not to answer	One	Yes	Yes	Yes	36	Europe and North America	White	No	50-59	36-50	1	1-2	3	Yes	LTCF	Discharged Home	Nurse	6	6
831	May	7	Non Canadian	Yes	71	Male	Yes	Yes	Yes	No	No	Yes	No	30	6	15		Other (Specify):	No	Citizen	Greater than one				17	Europe and North America	White	Yes	70-79	11-20	6	>=5	4	No		Discharged Home		30	6
832	May	7	Non Canadian	No	63	Male	Yes	No	No	Yes	No	Yes	No	25	4	13					Greater than one					Caribbean	Black	Yes	60-69		3	3-4	2	Yes		Discharged Home	Other Non-Patient Contact	25	4
833	May	3	Non Canadian	No	77	Male	No	Yes	No	No	No	No		8	14						Greater than one					Caribbean	Black	Yes	70-79		0	<1	5	No		Discharged Home		8	8
834	May	5	Non Canadian	No	77	Male	No	Yes	No	No	No	No		4	4			In the community (friend, acquaintance, other)	No	Permanent resident	Greater than one				46	Caribbean	Black	Yes	70-79	36-50	0	<1	4	No		Discharged Home		4	4
835	May	3	Non Canadian	No	31	Female	No	No	No	No	No	No		4	2						Greater than one					Middle East And North Africa	Middle Eastern/North African	No	< 50		0	<1	4	No		Discharged Home		4	4
836	May	8	Canadian	No	77	Male	No	Yes	No	No	No	No		17	1			At home (family member)	No		Greater than one					Canada	White	Yes	70-79		2	1-2	4	No		Discharged Home		17	17
837	May	11	Canadian	No	72	Male	No	No	No	No	No	Yes	Yes	30	1	19	13				Greater than one					Canada	White	No	70-79		1	1-2	4	No		Death		30	12
838	June	1	Non Canadian	No	41	Female	No	No	No	No	No	No		8				In the community (friend, acquaintance, other)	No	Permanent resident	Greater than one				10	Europe and North America	White	No	< 50	5-10	0	<1	2	No		Discharged Home		8	8
839	June	3	Non Canadian	No	62	Male	No	No	No	No	No	No		9	12			At home (family member)	Yes	Citizen	Greater than one				29	Caribbean	Black	Yes	60-69	21-35	0	<1	5	No		Discharged Home		9	9
840	June	1	Non Canadian	Yes	46	Male	No	No	No	No	No	No		9	10			At work	Yes	Asylum seeker/Refugee	Greater than one				2	South Asia	Asian	No	< 50	<5	0	<1	5	No		Discharged Home		9	9
841	June	0	Non Canadian	No	63	Male	No	Yes	Yes	No	No	No		3	1						Greater than one					South Asia	Asian	Yes	60-69		3	3-4	4	No		Discharged Home		3	3
842	June	2	Non Canadian	Yes	80	Male	Yes	Yes	Yes	No	No	No		47	3			Other (Specify):	Do not know	Citizen	Greater than one				54	Europe and North America	White	Yes	>= 80	>50	6	>=5	5	No		Discharged Home		47	47
843	June	1	Non Canadian	No	35	Female	No	Yes	No	No	No	No		2	1			6	No	Citizen	Greater than one				11	Sub Saharan Africa	Black	No	< 50	11-20	0	<1	2	No		Discharged Home	Personal Care Worker	2	2
844	June	6	Non Canadian	No	100	Male	No	Yes	No	Yes	No	No		31	14						Greater than one					Missing	Missing	No	>= 80		7	>=5		No		Discharged Home		31	31
845	June	6	Non Canadian	No	70	Female	No	Yes	No	Yes	No	Yes	No	20	6	9		At home (family member)	Yes	Citizen	Greater than one				17	Europe and North America	White	Yes	70-79	11-20	0	<1	4	No		Discharged Home		20	3
846	June	1	Non Canadian	Yes	52	Male	No	Yes	No	No	No	Yes	No	30		3		Other (Specify):	No	Permanent resident	Greater than one				31	South Asia	Asian	Yes	50-59	21-35	0	<1	5	No		Discharged Home		30	2
847	June	1	Non Canadian	No	36	Female	No	No	No	No	No	No		6	4			Other (Specify):	Do not know	Asylum seeker/Refugee	Greater than one				2	South Asia	Asian	No	< 50	<5	0	<1		No		Discharged Home		6	6
848	June	4	Canadian	No	40	Female	No	Yes	No	No	No	No		9				In the community (friend, acquaintance, other)	No		Greater than one					Canada	Black	No	< 50		3	3-4	5	No		Discharged Home		9	9
849	April	2	Non Canadian	No	61	Female	No	Yes	No	No	No	No		4	10						Greater than one					Missing	Missing	No	60-69		0	<1	1	No		Discharged Home		4	4
850	June	1	Non Canadian	No	78	Male	No	No	No	No	No	No		5	14			In the community (friend, acquaintance, other)	No	Citizen	Greater than one				54	Middle East And North Africa	Middle Eastern/North African	No	70-79	>50	0	<1	5	No		Discharged Home		5	5
851	June	2	Non Canadian	Yes	95	Female	No	No	No	No	No	No		12	1			Other (Specify):	Yes	Citizen	Greater than one				39	Europe and North America	White	No	>= 80	36-50	2	1-2	4	No		Discharged Home		12	12
852	June	7	Non Canadian	No	63	Male	No	No	No	No	No	No		4	4			In the community (friend, acquaintance, other)	Do not know	Permanent resident	Greater than one				29	Latin America	Latino	No	60-69	21-35	0	<1	4	Yes		Discharged Home	Other Non-Patient Contact	4	4
853	May	0	Non Canadian	Yes	51	Female	No	No	No	No	No	No		24				Other (Specify):	No	Other (specificity):	Greater than one				3	South Asia	Asian	No	50-59	<5	0	<1	5	No		Discharged Home		24	24
854	June	4	Non Canadian	No	30	Female	No	No	Yes	No	No	No		2	13						Greater than one					Middle East And North Africa	Middle Eastern/North African	Yes	< 50		0	<1	3	Yes		Discharged Home	Other Non-Patient Contact	2	2
855	June	0	Canadian	No	31	Female	No	No	No	No	No	No		4	1						Greater than one					Canada	White	No	< 50		0	<1	2	No		Discharged Home		4	4
856	June	0	Non Canadian	No	59	Male	Yes	Yes	No	No	No	No		7	2			In the community (friend, acquaintance, other)	No	Citizen	Greater than one				32	South Asia	Asian	Yes	50-59	21-35	2	1-2	3	No		Discharged Home		7	7
857	June	0	Non Canadian	No	55	Male	No	No	No	No	No	No		20	1						Greater than one					Missing	Missing	No	50-59		0	<1	4	No		Discharged Home		20	20
858	June	0	Non Canadian	No	35	Female	No	No	No	No	No	No		3	1						Greater than one					Europe and North America	White	No	< 50		0	<1	2	No		Discharged Home		3	3
859	June	8	Canadian	No	85	Male	No	Yes	No	No	No	Yes	Yes	35	5	22	8				Greater than one					Canada	White	Yes	>= 80		2	1-2	4	No		Discharged Home		35	1
860	June	0	Canadian	No	70	Male	Yes	Yes	No	No	No	No		21	2			Other (Specify):	No		Greater than one					Canada	White	No	70-79		4	3-4	3	No		Discharged Home		21	21
861	June	5	Canadian	No	68	Male	No	No	No	No	No	No		6	6						Greater than one					Canada	White	No	60-69		0	<1	4	No		Discharged Home		6	6
862	March	7	Non Canadian	No	69	Male	No	No	No	No	No	Yes	Yes	157	8	33	31				Greater than one					Middle East And North Africa	Middle Eastern/North African	No	60-69		0	<1	1	No		Death		157	4
863	April	7	Canadian	No	58	Male	No	Yes	No	No	No	No		5	9			In the community (friend, acquaintance, other)	Do not know		One	Yes	No	No		Canada	White	No	50-59		0	<1	3	Yes	Other	Discharged Home	Other Patient Contact	5	5
864	April	1	Canadian	No	86	Female	Yes	No	No	Yes	No	No		8	12			In the community (friend, acquaintance, other)	Yes		Greater than one					Canada	White	No	>= 80		3	3-4	3	No		Death		8	8
865	March	0	Non Canadian	No	53	Female	No	No	No	No	No	No		6	7			In the community (friend, acquaintance, other)	No	Citizen	Greater than one				45	Middle East And North Africa	Middle Eastern/North African	No	50-59	36-50	0	<1	1	No		Discharged Home		6	6
866	March	8	Non Canadian	No	70	Female	No	No	No	No	No	No		3	9			In the community (friend, acquaintance, other)	No	Citizen	One				45	Middle East And North Africa	Middle Eastern/North African	No	70-79	36-50	0	<1	4	Yes		Discharged Home	Other Patient Contact	3	3
867	March	12	Canadian	No	63	Male	No	Yes	No	No	Yes	Yes	Yes	46	6	19	18	During travel	No		Greater than one					Canada	White	No	60-69		0	<1	3	No		Discharged Home		46	3
868	April	7	Non Canadian	No	70	Female	No	Yes	Yes	No	No	No		12	10			At home (family member)	Yes	Citizen	Greater than one				42	Europe and North America	Asian	Yes	70-79	36-50	0	<1	5	No		Discharged Home		12	12
869	April	4	Canadian	No	57	Male	No	No	Yes	No	No	No		6	12			At work	Yes		Greater than one					Canada	White	No	50-59		1	1-2	1	Yes		Discharged Home	Personal Care Worker	6	6
870	April	8	Canadian	No	71	Male	No	Yes	No	No	No	Yes	Yes	52	8	24	23	In the community (friend, acquaintance, other)	No		Greater than one					Canada	White	No	70-79		0	<1	2	No		Discharged Home		52	3
871	April	3	Canadian	No	73	Male	No	Yes	No	No	No	Yes	Yes	34	9	12	9	Other (Specify):	No		Greater than one					Canada	White	No	70-79		3	3-4	3	No		Discharged Home		34	3
872	April	6	Non Canadian	No	66	Female	No	Yes	No	No	No	Yes	No	20	10	10		Other (Specify):	Do not know	Citizen	Greater than one				51	Europe and North America	White	No	60-69	>50	6	>=5	5	No		Discharged Home		20	1
873	April	5	Non Canadian	No	64	Female	No	No	No	No	No	No		11	19			In the community (friend, acquaintance, other)	Do not know	Citizen	Greater than one				40	Middle East And North Africa	Middle Eastern/North African	No	60-69	36-50	0	<1	1	No		Discharged Home		11	11
874	March	3	Canadian	No	64	Female	No	No	No	No	No	No		14	12			Other (Specify):	Do not know		Greater than one					Canada	White	No	60-69		0	<1	4	No		Discharged Home		14	14
875	March	7	Canadian	No	68	Male	No	Yes	No	No	Yes	Yes	Yes	23	5	15	10	In the community (friend, acquaintance, other)	Do not know		Greater than one					Canada	White	No	60-69		0	<1	1	No		Discharged Home		23	4
876	April	0	Non Canadian	No	59	Male	Yes	No	No	No	No	No		5	1						Greater than one					Europe and North America	White	No	50-59		1	1-2	5	No		Discharged Home		5	5
877	April	7	Non Canadian	No	58	Female	No	Yes	No	Yes	No	No		5	4			Other (Specify):	Do not know	Citizen	Greater than one				50	Caribbean	Other/Mixed	Yes	50-59	36-50	4	3-4	5	No		Death		5	5
878	April	0	Canadian	No	38	Female	No	No	No	No	No	No		3	8			In the community (friend, acquaintance, other)	Do not know		Greater than one					Canada	White	No	< 50		0	<1	2	No		Discharged Home		3	3
879	April	7	Non Canadian	No	57	Male	No	Yes	No	No	Yes	Yes	Yes	8	16	8	9	Other (Specify):	No	Citizen	Greater than one				49	South Asia	Asian	Yes	50-59	36-50	0	<1	1	No		Death		8	1
880	April	1	Canadian	No	56	Male	No	No	No	No	No	No	No	8	18			At work	Yes		One	Yes	No	No		Canada	White	No	50-59		0	<1	3	Yes	Hospital Center	Discharged Home	Other Patient Contact	8	8
881	May	9	Canadian	No	50	Male	No	No	No	No	No	Yes	No	19	6	6					Greater than one					Canada	White	No	50-59		0	<1	5	No		Discharged Home		19	2
882	April	3	Non Canadian	No	57	Female	No	No	No	No	Yes	Yes	No	16	4	6		At work	No	Citizen	One	Yes	Yes	Yes	39	Caribbean	Black	No	50-59	36-50	0	<1	5	Yes	LTCF	Discharged Home	Personal Care Worker	16	5
883	April	5	Non Canadian	Yes	88	Male	No	Yes	No	No	No	No	No	27	6						Greater than one					Europe and North America	White	No	>= 80		0	<1	5	No		Discharged Home		27	27
884	June	0	Non Canadian	No	50	Male	No	Yes	No	No	No	No	No	48							Greater than one					Latin America	Latino	No	50-59		4	3-4	5	No		Discharged Home		48	48
885	April	1	Canadian	No	66	Female	No	Yes	No	Yes	No	No	No	28	4			Other (Specify):	No		Greater than one					Canada	White	No	60-69		6	>=5	5	No		Death		28	28
886	June	5	Non Canadian	No	90	Male	Yes	Yes	Yes	No	Yes	No	No	6	7			Other (Specify):	No	Citizen	Greater than one				63	Europe and North America	White	No	>= 80	>50	2	1-2	4	No		Discharged Home		6	6
887	May	4	Non Canadian	No	39	Male	No	No	No	No	No	Yes	Yes	40	3	28	15	At work	Yes	Citizen	Greater than one	Yes	Yes	Yes	11	Sub Saharan Africa	Black	No	< 50	11-20	0	<1	5	Yes	Hospital Center	Discharged Home	Personal Care Worker	40	1
888	April	8	Non Canadian	No	65	Male	No	Yes	Yes	No	No	Yes	No	6	3	6		At work	No	Citizen	Greater than one				62	Europe and North America	White	Yes	60-69	>50	4	3-4	3	No		Death		6	1
889	March	5	Canadian	No	57	Male	No	No	No	No	No	Yes	No	10	10	5		At home (family member)	Yes		Greater than one					Canada	White	No	50-59		0	<1	4	No		Discharged Home		10	2
890	March	4	Non Canadian	No	50	Female	No	Yes	No	No	No	No	No	5	11						Greater than one					Missing	Missing	No	50-59		0	<1	4	No		Discharged Home		5	5
891	April	3	Non Canadian	No	59	Male	No	Yes	No	No	Yes	No	No	6	9			At work	Yes	Citizen	One	Yes	Yes	Yes	16	Latin America	Latino	No	50-59	11-20	1	1-2	3	Yes	Hospital Center	Discharged Home	Auxiliary nurse	6	6
892	May	3	Non Canadian	No	51	Male	No	No	No	No	No	No	No	7	9						Greater than one					East Asia And Pacific	Asian	No	50-59		0	<1	3	No		Discharged Home		7	7
893	May	6	Canadian	No	33	Female	No	No	No	No	No	Yes	Yes	2	10	2	2				Greater than one					Canada	White	No	< 50		1	1-2	3	No		Death		2	1
894	April	10	Non Canadian	No	49	Male	No	No	No	No	No	Yes	Yes	28	11	15	9	At work	Do not know	Citizen	Greater than one				33	Latin America	Latino	No	< 50	21-35	0	<1		No		Discharged Home		28	1
895	March	5	Canadian	No	65	Male	No	No	No	No	Yes	Yes	Yes	22	15	22	22	Other (Specify):	Do not know		Greater than one					Canada	White	No	60-69		0	<1		No		Death		22	1
896	April	5	Non Canadian	No	81	Male	No	Yes	No	No	No	Yes	No	7	1	3		Other (Specify):	No	Citizen	Greater than one				33	Caribbean	Black	Yes	>= 80	21-35	1	1-2	2	No		Death		7	5
897	April	5	Canadian	No	54	Male	No	Yes	No	No	No	No	No	7	8			At work	Yes		One	Yes	No	No		Canada	White	No	50-59		0	<1		Yes	Hospital Center	Discharged Home	Personal Care Worker	7	7
898	May	6	Canadian	No	45	Male	No	No	No	No	No	Yes	No	8	8	5		At work	Yes		Greater than one					Canada	White	No	< 50		0	<1	3	No		Discharged Home		8	2
899	April	3	Non Canadian	No	45	Female	No	No	No	No	No	No	No	9	8			At work	Yes	Citizen	One	Yes	Yes	No	26	South Asia	Asian	No	< 50	21-35	0	<1	4	Yes	LTCF	Discharged Home	Personal Care Worker	9	9
900	May	3	Canadian	No	81	Male	No	Yes	Yes	No	No	Yes	No	39	1	3		At work	Do not know		Greater than one					Canada	White	No	>= 80		2	1-2	5	No		Discharged Home		39	10
901	April	6	Non Canadian	Yes	64	Male	No	No	Yes	No	No	Yes	Yes	61	3	27	24	In the community (friend, acquaintance, other)	Do not know	Citizen	Greater than one				20	Middle East And North Africa	Middle Eastern/North African	No	60-69	11-20	1	1-2	5	No		Discharged Home		61	2
902	March	5	Canadian	No	58	Male	No	Yes	No	No	No	Yes	Yes	46	4	45	45	Other (Specify):	Do not know		Greater than one					Canada	White	Yes	50-59		1	1-2	4	No		Death		46	2
903	April	0	Non Canadian	No	86	Male	No	Yes	No	No	No	No	No	4	6			Other (Specify):	No	Citizen	Greater than one				55	Europe and North America	White	No	>= 80	>50	2	1-2	5	No		Discharged Home		4	4
904	April	5	Canadian	No	67	Female	No	Yes	No	No	No	No	No	9	6			Other (Specify):	No		Greater than one					Canada	White	No	60-69		2	1-2	3	No		Discharged Home		9	9
905	June	6	Canadian	No	61	Male	No	Yes	No	No	Yes	Yes	No	13	11	11		In the community (friend, acquaintance, other)	Yes		Greater than one					Canada	White	Yes	60-69		0	<1	4	No		Discharged Home		13	1
906	June	3	Non Canadian	No	80	Female	No	Yes	No	No	No	No	No	15	8						Greater than one					Caribbean	Black	Yes	>= 80		1	1-2	5	No		Discharged Home		15	15
907	April	4	Canadian	No	74	Female	No	Yes	No	No	No	Yes	Yes	26	15	16	13	At home (family member)	No		Greater than one					Canada	White	No	70-79		1	1-2	5	No		Discharged Home		26	4
908	April	6	Non Canadian	No	73	Female	No	Yes	No	No	No	Yes	Yes	136	4	87	65				Greater than one					East Asia And Pacific	Asian	No	70-79		2	1-2	2	No		Discharged Home		136	1
909	March	4	Non Canadian	No	82	Male	No	Yes	No	No	No	No	No	9	1						Greater than one					Europe and North America	White	Yes	>= 80		1	1-2		No		Discharged Home		9	9
910	April	4	Non Canadian	No	73	Male	No	No	No	No	No	Yes	Yes	42	6	24	16	At home (family member)	Yes	Citizen	Greater than one				52	Middle East And North Africa	Middle Eastern/North African	No	70-79	>50	0	<1	5	No		Discharged Home		42	1
911	April	1	Canadian	No	61	Male	No	Yes	No	No	No	No	No	13	3						Greater than one					Canada	White	No	60-69		1	1-2	5	No		Discharged Home		13	13
912	April	6	Non Canadian	No	61	Male	No	Yes	No	No	No	No	No	17	7			At home (family member)	No	Citizen	Greater than one				53	Europe and North America	White	Yes	60-69	>50	2	1-2	1	No		Discharged Home		17	17
913	April	8	Non Canadian	No	49	Male	No	No	No	No	No	No	No	4	4			At work	Yes	Citizen	Greater than one	Yes	Yes	No	10	Middle East And North Africa	Middle Eastern/North African	No	< 50	5-10	0	<1	5	Yes	LTCF	Discharged Home	Auxiliary nurse	4	4
914	April	6	Non Canadian	No	31	Female	No	No	No	No	No	Yes	No	15	4	3					Greater than one					Caribbean	Black	No	< 50		0	<1	5	Yes		Discharged Home	Nurse	15	11
915	April	5	Canadian	No	89	Male	No	Yes	Yes	No	No	Yes	No	13	1	9		Other (Specify):	Do not know		Greater than one					Canada	White	Yes	>= 80		7	>=5	4	No		Death		13	4
916	May	11	Non Canadian	No	67	Male	No	Yes	Yes	No	No	Yes	Yes	8	10	8	7				Greater than one					Caribbean	Black	Yes	60-69		0	<1	5	No		Death		8	1
917	June	5	Non Canadian	No	84	Female	No	Yes	Yes	No	No	Yes	Yes	36	9	36	41	Other (Specify):	Do not know	Citizen	Greater than one				62	Middle East And North Africa	Middle Eastern/North African	Yes	>= 80	>50	0	<1	5	No		Death		36	1
918	May	9	Canadian	No	78	Female	No	No	No	No	No	Yes	No	23	2	9					Greater than one					Canada	White	No	70-79		1	1-2	1	No		Discharged Home		23	1
919	May	4	Canadian	No	56	Female	No	No	No	No	No	No	No	8	1			Other (Specify):	No		Greater than one					Canada	White	No	50-59		4	3-4	2	No		Death		8	8
920	April	2	Non Canadian	No	45	Male	No	Yes	No	No	No	No	No	14	21			In the community (friend, acquaintance, other)	Yes	Visa: student or work	Greater than one				6	Sub Saharan Africa	Black	No	< 50	5-10	0	<1	5	No		Discharged Home		14	14
921	May	0	Non Canadian	No	45	Female	No	No	No	No	No	No	No	4	8						Greater than one					Europe and North America	White	No	< 50		0	<1	3	Yes		Discharged Home	Personal Care Worker	4	4
922	April	9	Canadian	No	29	Male	No	No	No	No	No	Yes	Yes	125	11	62	60	Other (Specify):	No		Greater than one					Canada	Asian	No	< 50		0	<1	2	No		Discharged Home		125	1
923	April	1	Canadian	No	87	Male	No	Yes	No	No	No	No	No	12	4			Other (Specify):	Do not know		Greater than one					Canada	White	No	>= 80		3	3-4	5	No		Discharged Home		12	12
924	June	1	Non Canadian	No	34	Female	No	No	No	No	No	No	No	9	8			At home (family member)	Yes	Citizen	Greater than one				7	South Asia	Asian	No	< 50	5-10	0	<1	4	No		Discharged Home		9	9
925	May	6	Non Canadian	No	42	Female	No	No	No	No	No	No	No	4	12			At home (family member)	Yes	Permanent resident	Greater than one				10	Sub Saharan Africa	Black	Yes	< 50	5-10	0	<1		No		Discharged Home		4	4
926	April	6	Non Canadian	Yes	88	Female	No	Yes	No	No	No	No	No	27	8			Other (Specify):	No	Citizen	Greater than one				68	Europe and North America	White	No	>= 80	>50	2	1-2	3	No		Death		27	27
927	March	0	Canadian	No	64	Male	Yes	Yes	No	No	No	No	No	5	3						Greater than one					Canada	White	No	60-69		3	3-4	3	No		Still Admitted		5	5
928	March	5	Non Canadian	No	35	Female	No	No	No	No	No	No	No	22	4			In the community (friend, acquaintance, other)	Do not know	Citizen	0	Yes	4		7	Middle East And North Africa	Middle Eastern/North African	No	< 50	5-10	0	<1	2	No		Discharged Home	Nurse	22	22
929	May	1	Non Canadian	No	62	Male	No	No	No	No	No	No	No	8	1			At work	Yes	Citizen	One	Yes	Yes	No	45	Caribbean	Black	No	60-69	36-50	2	1-2	4	Yes	Hospital Center	Discharged Home	Personal Care Worker	8	8
930	April	3	Non Canadian	No	48	Male	No	No	No	No	No	No	No	4	4						Greater than one					Missing	Missing	No	< 50		0	<1	4	No		Discharged Home		4	4
931	April	0	Canadian	No	60	Male	No	No	No	No	No	No	No	5	3			In the community (friend, acquaintance, other)			Greater than one					Canada	White	No	60-69		1	1-2		No		Discharged Home		5	5
932	April	2	Non Canadian	No	21	Female	No	No	No	No	No	No	No	7	1			At home (family member)	Yes	Permanent resident	Greater than one				3	Sub Saharan Africa	Black	No	< 50	<5	0	<1	5	No		Discharged Home		7	7
933	May	11	Non Canadian	No	65	Female	Yes	No	Yes	No	No	Yes	Yes	42	1	41	39	At work	Do not know	Citizen	Greater than one				57	Europe and North America	White	Yes	60-69	>50	3	3-4	3	No		Death	Nurse	42	2
934	April	5	Non Canadian	No	61	Female	No	Yes	No	No	No	No	No	5	8			At work	Yes	Permanent resident	One	Yes	Yes	No	3	Sub Saharan Africa	Black	No	60-69	<5	0	<1	4	Yes	LTCF	Discharged Home	Personal Care Worker	5	5
935	April	0	Non Canadian	Yes	59	Male	No	Yes	No	No	No	No	No	4	3						Greater than one					Sub Saharan Africa	Black	No	50-59		0	<1	5	No		Discharged Home		4	4
936	June	1	Non Canadian	No	28	Female	No	No	No	No	No	No	No	20	1						Greater than one					Sub Saharan Africa	Black	No	< 50		0	<1	5	No		Discharged Home		20	20
937	March	0	Non Canadian	No	73	Female	No	Yes	Yes	No	Yes	Yes	Yes	19	3	5	5				Greater than one					Sub Saharan Africa	Black	Yes	70-79		1	1-2	5	No		Discharged Home		19	4
938	April	6	Non Canadian	Yes	52	Female	No	Yes	No	No	No	No	No	5	15						Greater than one					Sub Saharan Africa	Black	No	50-59		0	<1	5	No		Discharged Home		5	5
939	April	10	Non Canadian	Yes	64	Male	No	Yes	No	No	No	Yes	Yes	49	6	26	15	In the community (friend, acquaintance, other)	Do not know	Citizen	Greater than one				14	East Asia And Pacific	Asian	Yes	60-69	11-20	2	1-2	5	No		Discharged Home		49	1
940	May	6	Non Canadian	No	54	Male	No	Yes	No	No	No	Yes	Yes	18	3	18	18	Other (Specify):	No	Permanent resident	Greater than one				5	East Asia And Pacific	Asian	Yes	50-59	5-10	0	<1	5	No		Death		18	1
941	April	9	Non Canadian	No	51	Male	No	Yes	No	No	No	No	No	66	8						Greater than one					Sub Saharan Africa	Black	Yes	50-59		0	<1	4	No		Discharged Home		66	66
942	April	4	Canadian	No	76	Female	No	Yes	No	Yes	No	Yes	No	10	1	7		Other (Specify):	Yes		Greater than one					Canada	Other/Mixed	Yes	70-79		3	3-4	3	No		Death		10	4
943	March	0	Non Canadian	Yes	38	Female	No	Yes	No	No	No	Yes	No	5	9	2					Greater than one					Caribbean	Black	No	< 50		0	<1	2	No		Discharged Home		5	2
944	June	4	Non Canadian	No	58	Female	No	Yes	Yes	No	No	Yes	Yes	35	4	22	21	Other (Specify):	No	Asylum seeker/Refugee	Greater than one				1	Sub Saharan Africa	Black	Yes	50-59	<5	0	<1	3	No		Discharged Home		35	4
945	April	10	Canadian	No	71	Male	Yes	Yes	No	No	No	Yes	No	6	3	1		6	Do not know		Greater than one					Canada	White	Yes	70-79		1	1-2	4	No		Discharged Home		6	1
946	May	2	Non Canadian	No	62	Male	No	No	No	No	No	No	No	4	2						Greater than one					Sub Saharan Africa	Black	No	60-69		0	<1	5	No		Discharged Home		4	4
947	March	7	Canadian	No	29	Female	No	No	No	No	No	Yes	No	11	9	5		Other (Specify):	No		Greater than one					Canada	White	No	< 50		0	<1	5	No		Discharged Home		11	2
948	March	3	Canadian	No	64	Male	No	No	No	No	No	Yes	Yes	69	4	38	64	At work	Yes		Greater than one					Canada	White	No	60-69		0	<1	2	No		Discharged Home		69	1
949	April	10	Non Canadian	No	48	Male	No	No	No	No	No	Yes	Yes	36	9	36	36	At work	Yes	Citizen	Greater than one	Yes	No	Yes	10	Sub Saharan Africa	Black	No	< 50	5-10	1	1-2	5	Yes	Other	Death	Personal Care Worker	36	1
950	March	10	Canadian	No	61	Male	No	Yes	No	No	No	Yes	Yes	44	8	21	13	6	No		Greater than one					Canada	White	No	60-69		0	<1	1	No		Discharged Home		44	2
951	March	5	Non Canadian	No	31	Female	No	No	No	No	No	No	No	7	4			At work	No	Citizen	Greater than one				12	Sub Saharan Africa	Black	No	< 50	11-20	0	<1	5	No		Discharged Home		7	7
952	March	6	Non Canadian	No	68	Male	No	No	No	No	No	Yes	Yes	121	6	89	46	In the community (friend, acquaintance, other)	Do not know	Citizen	Greater than one				57	Europe and North America	White	No	60-69	>50	0	<1	4	No		Discharged Home		121	2
953	April	3	Canadian	No	62	Male	No	No	No	No	Yes	No	No	3	15			During travel	Yes		Greater than one					Canada	White	No	60-69		0	<1	3	No		Discharged Home		3	3
954	April	3	Canadian	No	55	Female	No	Yes	No	No	No	Yes	Yes	10	4	5	4				Greater than one					Canada	White	No	50-59		0	<1	5	No		Discharged Home		10	1
955	April	5	Non Canadian	No	38	Male	No	No	No	No	No	Yes	No	10	6	4		In the community (friend, acquaintance, other)	Do not know	Citizen	Greater than one				14	Sub Saharan Africa	Black	No	< 50	11-20	0	<1	5	No		Discharged Home		10	3
956	May	3	Non Canadian	Yes	89	Male	No	Yes	Yes	No	No	Yes	No	19	11	18					Greater than one					East Asia And Pacific	Asian	No	>= 80		1	1-2	3	No		Death		19	2
957	April	8	Canadian	No	62	Male	No	Yes	No	No	No	Yes	Yes	41	10	18	18	At home (family member)	Do not know		Greater than one					Canada	White	No	60-69		0	<1	4	No		Discharged Home		41	2
958	April	3	Canadian	No	95	Male	No	No	Yes	No	No	No	No	10	3			At work	No		Greater than one					Canada	White	No	>= 80		2	1-2		No		Death		10	10
959	April	7	Non Canadian	Yes	84	Female	No	Yes	No	No	No	No	No	5	8						Greater than one					Europe and North America	White	Yes	>= 80		0	<1	3	No		Discharged Home		5	5
960	April	2	Non Canadian	Yes	82	Female	Yes	Yes	Yes	No	Yes	No	No	22	2			At work	Yes	Citizen	Greater than one				57	Europe and North America	White	Yes	>= 80	>50	2	1-2	5	No		Discharged Home		22	22
961	April	5	Canadian	No	65	Female	Yes	Yes	No	No	No	Yes	No	13	8	1		At home (family member)	Yes		Greater than one					Canada	White	No	60-69		1	1-2	5	No		Discharged Home		13	1
962	April	1	Non Canadian	No	47	Female	No	No	No	No	No	No	No	5	9						Greater than one					Sub Saharan Africa	Black	No	< 50		0	<1	5	No		Discharged Home		5	5
963	April	10	Non Canadian	No	46	Female	No	Yes	No	No	No	Yes	Yes	18	16	12	12	Other (Specify):	No	Permanent resident	Greater than one				9	East Asia And Pacific	Asian	No	< 50	5-10	0	<1	5	No		Discharged Home		18	1
964	April	4	Non Canadian	No	74	Male	No	Yes	No	No	No	No	No	13	3			Other (Specify):	No	Citizen	Greater than one				44	Caribbean	Black	No	70-79	36-50	2	1-2	1	No		Discharged Home		13	13
965	April	2	Canadian	No	70	Male	No	Yes	No	No	No	Yes	Yes	39	5	21	21				Greater than one					Canada	White	No	70-79		2	1-2	3	No		Discharged Home		39	3
966	April	3	Non Canadian	No	35	Male	No	No	No	No	No	Yes	Yes	40	5	26	20	6	No	Asylum seeker/Refugee	Greater than one				2	Sub Saharan Africa	Black	No	< 50	<5	0	<1	5	No		Discharged Home		40	3
967	April	0	Canadian	No	54	Female	No	No	No	No	No	No	No	2	1			6	No		Greater than one					Canada	White	No	50-59		0	<1	4	No		Discharged Home		2	2
968	April	9	Non Canadian	Yes	28	Male	No	No	No	No	No	No	No	10	7						Greater than one					Latin America	Latino	No	< 50		0	<1	5	No		Discharged Home		10	10
969	April	1	Non Canadian	No	63	Male	No	Yes	No	No	No	No	No	2	14			At work	No	Citizen	Greater than one				30	Caribbean	Black	No	60-69	21-35	0	<1	3	No		Discharged Home		2	2
970	April	0	Non Canadian	No	68	Male	No	No	No	No	No	No	No	7	6			At work	Yes	Citizen	One	Yes	No	Yes	33	Sub Saharan Africa	Black	No	60-69	21-35	0	<1	3	Yes	RPA	Discharged Home	Personal Care Worker	7	7
971	April	4	Non Canadian	No	47	Female	No	No	No	No	Yes	Yes	No	8	9	3		At work	Yes	Visa: student or work	Greater than one	Yes	Yes	Yes	4	Caribbean	Black	No	< 50	<5	2	1-2	5	Yes	RPA	Discharged Home	Personal Care Worker	8	3
972	April	5	Canadian	No	68	Male	Yes	Yes	No	No	Yes	Yes	Yes	10	4	8	3	At work	No		One	Yes	Yes	Yes		Canada	White	No	60-69		1	1-2	4	Yes	RPA	Discharged Home	Personal Care Worker	10	1
973	April	5	Unknown	No	63	Male	No	Yes	Yes	No	No	Yes	Yes	31	3	18	17				Greater than one					Missing	Missing	Yes	60-69		0	<1	2	No		Discharged Home		31	1
974	April	0	Canadian	No	76	Male	Yes	Yes	Yes	No	No	No	No	8	4			Other (Specify):	No		Greater than one					Canada	White	Yes	70-79		2	1-2	5	No		Discharged Home		8	8
975	April	9	Canadian	No	80	Female	No	Yes	Yes	No	No	Yes	Yes	57	7	17	14				Greater than one					Canada	White	No	>= 80		1	1-2	4	No		Discharged Home		57	2
976	April	5	Non Canadian	Yes	83	Male	No	No	No	No	No	No	No	14	3			In the community (friend, acquaintance, other)	No	Citizen	Greater than one				21	Latin America	Latino	No	>= 80	21-35	0	<1	5	No		Discharged Home		14	14
977	April	5	Non Canadian	No	69	Female	No	No	No	No	No	Yes	No	8	13	5					Greater than one					Missing	Missing	No	60-69		0	<1	3	No		Discharged Home		8	2
978	March	5	Canadian	No	60	Female	No	No	No	Yes	Yes	No	No	4	6			At work	No		Greater than one					Canada	White	No	60-69		6	>=5	2	No		Discharged Home		4	4
979	April	1	Non Canadian	Yes	50	Male	No	No	No	No	No	No	No	9	8						Greater than one					South Asia	Asian	Yes	50-59		0	<1	5	No		Discharged Home		9	9
980	April	8	Canadian	No	31	Female	No	No	No	No	No	Yes	Yes	10	8	10	16				Greater than one					Canada	White	No	< 50		0	<1	5	Yes		Death	Personal Care Worker	10	1
981	April	6	Canadian	No	88	Male	Yes	Yes	No	No	Yes	Yes	No	31	4	13		At home (family member)	Yes		Greater than one					Canada	White	No	>= 80		3	3-4	1	No		Death		31	11
982	April	5	Canadian	No	68	Male	No	Yes	No	No	No	No	No	8	10						Greater than one					Canada	White	Yes	60-69		0	<1		Yes		Discharged Home	Personal Care Worker	8	8
983	April	4	Unknown	No	27	Female	No	No	No	No	No	No	No	7	6						Greater than one					Missing	Missing	No	< 50		0	<1	4	Yes		Discharged Home	Other Non-Patient Contact	7	7
984	April	6	Non Canadian	Yes	57	Male	No	No	No	No	No	No	No	7	4						Greater than one					Latin America	Latino	No	50-59		0	<1	5	No		Discharged Home		7	7
985	April	5	Canadian	No	71	Female	No	Yes	No	No	Yes	No	No	24	3			Other (Specify):	No		Greater than one					Canada	White	No	70-79		0	<1	4	No		Discharged Home		24	24
986	April	3	Unknown	No	68	Male	No	No	Yes	Yes	No	Yes	Yes	41	9	40	30				Greater than one					Missing	Missing	Yes	60-69		3	3-4	3	No		Death		41	2
987	April	6	Non Canadian	No	33	Female	No	No	No	No	No	Yes	No	6	13	4		6	No	Permanent resident	Greater than one				2	Sub Saharan Africa	Black	No	< 50	<5	0	<1	4	No		Discharged Home		6	1
988	April	6	Canadian	No	65	Female	No	No	No	No	No	No	No	7	11			6	No		One	No	No	Yes		Canada	White	No	60-69		0	<1	3	Yes	Other	Discharged Home	Other Non-Patient Contact	7	7
989	April	0	Non Canadian	No	43	Female	No	No	No	No	Yes	No	No	12	7						Greater than one					Missing	Missing	Yes	< 50		0	<1	5	No		Discharged Home		12	12
990	April	0	Canadian	No	61	Female	No	No	No	No	No	No	No	24	1						Greater than one					Canada	White	No	60-69		0	<1	2	No		Discharged Home		24	24
991	April	4	Non Canadian	Yes	62	Male	No	No	No	No	No	Yes	Yes	21	1	4	4				Greater than one					East Asia And Pacific	Asian	No	60-69		1	1-2	3	No		Discharged Home		21	2
992	April	6	Non Canadian	No	50	Male	No	No	No	No	No	No	No	8	13						Greater than one					Latin America	Latino	No	50-59		0	<1	5	No		Discharged Home		8	8
993	April	6	Unknown	No	47	Female	No	Yes	No	No	No	No	No	8	8						Greater than one					Missing	Missing	No	< 50		0	<1	5	No		Discharged Home		8	8
994	April	2	Non Canadian	No	54	Female	No	No	No	No	No	Yes	No	17	6	9					Greater than one					Missing	Missing	Yes	50-59		0	<1	5	No		Discharged Home		17	2
995	April	3	Non Canadian	Yes	59	Female	No	Yes	No	No	No	No	No	6	12						Greater than one					South Asia	Asian	No	50-59		0	<1	2	No		Discharged Home		6	6
996	April	7	Non Canadian	Yes	61	Male	No	No	No	No	No	No	No	15	12						Greater than one					South Asia	Asian	No	60-69		0	<1	2	No		Discharged Home		15	15
997	April	12	Canadian	No	31	Male	No	No	No	No	No	No	No	9	10						Greater than one					Canada	White	No	< 50		0	<1	5	Yes		Discharged Home	Personal Care Worker	9	9
998	May	8	Non Canadian	No	63	Male	No	Yes	No	No	No	Yes	No	10	12	5		At home (family member)	Yes		Greater than one					South Asia	Asian	No	60-69		0	<1	3	No		Discharged Home		10	1
999	May	2	Canadian	No	92	Male	No	Yes	No	No	No	No	No	17	2			At work	No		Greater than one					Canada	Asian	Yes	>= 80		1	1-2	4	No		Death		17	17
1000	May	3	Canadian	No	63	Male	No	Yes	Yes	No	No	Yes	Yes	61	4	50	22	At work	Do not know		Greater than one					Canada	White	Yes	60-69		0	<1	5	No		Discharged Home		61	1
1001	May	2	Non Canadian	No	43	Male	No	No	No	No	No	No	No	8	9			At work	Yes	Citizen	Greater than one	No	No	Yes	10	Sub Saharan Africa	Black	No	< 50	5-10	0	<1		No	Other	Discharged Home		8	8
1002	May	2	Non Canadian	Yes	51	Male	No	No	No	No	No	No	No	6	6			Other (Specify):	Do not know	Asylum seeker/Refugee	Greater than one				1	Latin America	Latino	No	50-59	<5	0	<1	5	No		Discharged Home		6	6
1003	May	6	Non Canadian	No	58	Female	No	No	No	No	No	Yes	Yes	48	6	28	25				Greater than one					East Asia And Pacific	Asian	Yes	50-59		0	<1	5	No		Discharged Home		48	1
1004	May	6	Non Canadian	No	86	Male	No	Yes	No	No	No	No	No	21	8						Greater than one					East Asia And Pacific	Asian	Yes	>= 80		0	<1	5	No		Death		21	21
1005	May	3	Canadian	No	40	Male	No	Yes	No	No	Yes	No	No	2	1			At home (family member)	Yes		One	No	No	Yes		Canada	White	No	< 50		0	<1	5	Yes		Discharged Home	Physician/Medical Student	2	2
1006	May	5	Non Canadian	No	52	Male	No	No	No	No	No	No	No	5	8			At home (family member)	Yes	Citizen	Greater than one				7	Sub Saharan Africa	Black	No	50-59	5-10	0	<1	4	No		Discharged Home		5	5
1007	May	0	Canadian	No	33	Male	No	No	No	No	No	Yes	Yes	18	1	16	113				Greater than one					Canada	White	No	< 50		0	<1	3	No		Discharged Home		18	2
1008	May	0	Canadian	No	83	Male	No	Yes	No	No	No	No	No	36	2			Other (Specify):	No		Greater than one					Canada	White	No	>= 80		0	<1	5	No		Discharged Home		36	36
1009	May	5	Canadian	No	45	Female	No	No	No	No	Yes	Yes	No	10	10	2		In the community (friend, acquaintance, other)	Yes		Greater than one					Canada	White	No	< 50		1	1-2	2	No		Discharged Home		10	2
1010	May	3	Canadian	No	77	Female	No	Yes	No	No	No	Yes	No	22	11	7		6	No		Greater than one					Canada	White	No	70-79		0	<1	5	No		Discharged Home		22	2
1011	May	6	Non Canadian	No	55	Male	No	Yes	No	No	No	Yes	Yes	11	13	11	15	At home (family member)	Yes	Citizen	Greater than one				10	East Asia And Pacific	Asian	Yes	50-59	5-10	0	<1	1	No		Death		11	1
1012	May	7	Non Canadian	No	32	Male	No	No	No	No	No	No	No	7	15			At home (family member)	No	Citizen	Greater than one				28	Missing	Asian	No	< 50	21-35	0	<1	5	No		Discharged Home		7	7
1013	May	7	Canadian	No	67	Male	No	Yes	No	No	No	No	No	27	1			6	No		Greater than one					Canada	White	No	60-69		0	<1	5	No		Discharged Home		27	27
1014	May	7	Non Canadian	No	70	Male	Yes	No	No	No	No	Yes	No	7	2	6		At work	No	Citizen	Greater than one				60	Europe and North America	White	No	70-79	>50	8	>=5	1	No		Death		7	2
1015	May	2	Non Canadian	No	63	Female	No	Yes	No	No	No	Yes	Yes	21	10	16	13	Other (Specify):	No	Citizen	Greater than one				29	East Asia And Pacific	Asian	No	60-69	21-35	0	<1	1	No		Discharged Home		21	2
1016	May	2	Non Canadian	Yes	39	Female	No	No	No	No	No	No	No	2	9						Greater than one					Latin America	Latino	No	< 50		0	<1	3	No		Discharged Home		2	2
1017	May	3	Non Canadian	No	36	Male	No	Yes	No	No	No	No	No	4	11			Other (Specify):	No	Permanent resident	Greater than one				2	South Asia	Asian	No	< 50	<5	0	<1	4	No		Discharged Home		4	4
1018	May	0	Canadian	No	59	Male	No	No	No	No	No	No	No	3	10						Greater than one					Canada	White	No	50-59		0	<1	2	No		Discharged Home		3	3
1019	May	8	Non Canadian	No	63	Male	No	Yes	No	No	No	Yes	Yes	19	10	19	19	6	No	Citizen	Greater than one				16	Sub Saharan Africa	Black	Yes	60-69	11-20	0	<1	4	No		Death		19	1
1020	May	1	Non Canadian	No	41	Male	No	No	No	No	No	No	No	9	3			In the community (friend, acquaintance, other)	Yes	Permanent resident	Greater than one				6	Sub Saharan Africa	Black	No	< 50	5-10	0	<1	4	No		Discharged Home		9	9
1021	May	1	Canadian	No	52	Male	No	No	No	No	No	No	No	6	6			At work	No		Greater than one					Canada	White	No	50-59		0	<1	1	No		Discharged Home		6	6
1022	May	4	Non Canadian	No	30	Male	No	No	No	No	No	No	No	6	8			At home (family member)	Yes	Citizen	Greater than one				19	Caribbean	Black	No	< 50	11-20	0	<1	5	No		Discharged Home		6	6
1023	May	4	Unknown	No	75	Female	No	Yes	No	No	No	No	No	9	17						Greater than one					Missing	Missing	No	70-79		0	<1		No		Discharged Home		9	9
1024	June	3	Non Canadian	Yes	84	Female	No	Yes	No	No	Yes	No	No	10	8						Greater than one					South Asia	Asian	No	>= 80		0	<1	2	No		Discharged Home		10	10
1025	June	3	Canadian	No	61	Male	No	No	No	No	No	No	No	3	12						Greater than one					Canada	White	No	60-69		0	<1	1	No		Discharged Home		3	3
1026	May	0	Non Canadian	No	78	Male	No	No	No	Yes	No	No	No	45	1			At work	Do not know	Citizen	Greater than one				47	Europe and North America	White	Yes	70-79	36-50	3	3-4	5	No		Death		45	45
1027	June	2	Canadian	No	21	Female	No	No	No	No	No	Yes	Yes	11		5	5				Greater than one					Canada	White	No	< 50		0	<1	2	No		Discharged Home		11	1
1028	June	5	Canadian	No	55	Female	Yes	No	No	Yes	No	Yes	Yes	52	3	28	11				Greater than one					Canada	White	No	50-59		2	1-2		No		Discharged Home		52	1
1029	May	3	Canadian	No	40	Male	No	No	No	No	No	No	No	5	10						Greater than one					Canada	White	No	< 50		0	<1	4	No		Discharged Home		5	5
1030	April	3	Canadian	No	72	Female	No	Yes	No	No	No	No	No	8	11			At work	No		Greater than one					Canada	White	No	70-79		3	3-4	2	No		Death		8	8
1031	April	8	Non Canadian	No	65	Female	No	No	No	No	No	No	No	13	16						Greater than one					Europe and North America	White	No	60-69		6	>=5	1	No		Discharged Home		13	13
1032	May	3	Non Canadian	No	80	Female	No	Yes	No	Yes	No	No	No	8	1			Other (Specify):	Do not know	Citizen	Greater than one				58	Caribbean	Black	No	>= 80	>50	7	>=5	4	No		Death		8	8
1033	April	9	Non Canadian	No	54	Male	No	Yes	Yes	No	No	Yes	No	12	4	2					Greater than one					Europe and North America	White	No	50-59		0	<1	3	No		Discharged Home		12	8
1034	April	1	Non Canadian	No	84	Male	Yes	Yes	Yes	No	No	No	No	14	6			At home (family member)	Yes	Citizen	Greater than one				63	Europe and North America	White	Yes	>= 80	>50	4	3-4	2	No		Discharged Home		14	14
1035	April	9	Non Canadian	No	79	Male	No	Yes	No	No	No	Yes	Yes	18	8	15	15				Greater than one					Europe and North America	White	No	70-79		0	<1	4	No		Death		18	4
1036	April	2	Non Canadian	Yes	75	Male	No	Yes	No	No	No	Yes	Yes	32	2	13	9	Other (Specify):	No	Citizen	Greater than one				46	Europe and North America	White	No	70-79	36-50	1	1-2	5	No		Discharged Home		32	1
1037	May	2	Non Canadian	No	86	Male	Yes	Yes	No	No	No	No	No	4	4						Greater than one					East Asia And Pacific	Asian	No	>= 80		2	1-2	2	No		Discharged Home		4	4
1038	April	5	Non Canadian	No	80	Male	Yes	Yes	No	Yes	No	No	No	18	15						Greater than one					Middle East And North Africa	Middle Eastern/North African	Yes	>= 80		8	>=5	3	No		Death		18	18
1039	May	8	Canadian	No	37	Male	No	No	No	No	No	No	No	10	8			Other (Specify):	Do not know		Greater than one					Canada	White	No	< 50		0	<1	3	No		Discharged Home		10	10
1040	April	6	Non Canadian	No	64	Male	No	Yes	No	No	No	No	No	8	15			Other (Specify):		Citizen	Greater than one				46	Middle East And North Africa	Middle Eastern/North African	No	60-69	36-50	1	1-2	3	No		Discharged Home		8	8
1041	May	0	Non Canadian	No	84	Male	No	No	No	Yes	Yes	No	No	10	1			Other (Specify):		Citizen	Greater than one				51	Caribbean	Black	No	>= 80	>50	1	1-2	2	No		Discharged Home		10	10
1042	May	5	Non Canadian	No	55	Female	No	Yes	No	Yes	Yes	Yes	Yes	54	6	13	7	Other (Specify):	No	Citizen	Greater than one				46	Caribbean	Black	Yes	50-59	36-50	2	1-2	5	No		Discharged Home		54	7
1043	May	0	Canadian	No	60	Female	No	No	No	No	No	No	No	12	10			At work	No		One	No	Yes	Yes		Canada	White	Yes	60-69		0	<1	4	Yes	LTCF	Discharged Home	Personal Care Worker	12	12
1044	March	1	Non Canadian	No	82	Female	No	Yes	No	No	No	No	No	6	15			Other (Specify):	Do not know	Citizen	Greater than one				53	Caribbean	Middle Eastern/North African	Yes	>= 80	>50	0	<1	4	No		Discharged Home		6	6
1045	April	7	Non Canadian	No	72	Male	No	Yes	No	No	No	Yes	No	8	8	3		During travel	Do not know	Citizen	Greater than one				56	Caribbean	Black	Yes	70-79	>50	2	1-2	5	No		Discharged Home		8	1
1046	May	1	Non Canadian	No	70	Male	No	Yes	No	No	No	No	No	22				At work		Citizen	Greater than one				40	Europe and North America	White	No	70-79	36-50	0	<1	1	No		Discharged Home		22	22
1047	May	4	Non Canadian	No	92	Female	No	No	No	No	Yes	No	No	58	2						Greater than one					Missing	Missing	Yes	>= 80		2	1-2	4	No		Discharged Home		58	58
1048	March	2	Non Canadian	No	75	Male	No	No	Yes	No	No	No	No	19							Greater than one					Missing	Missing	No	70-79		4	3-4	2	No		Discharged Home		19	19
1049	May	7	Canadian	No	59	Female	No	No	No	No	No	Yes	Yes	11	15	7	6				Greater than one					Canada	White	No	50-59		0	<1	1	Yes		Discharged Home	Other	11	1
1050	April	8	Canadian	No	81	Female	No	Yes	No	No	No	Yes	No	8	15	8					Greater than one					Canada	White	No	>= 80		3	3-4	4	No		Death		8	1
1051	April	5	Non Canadian	No	71	Male	No	Yes	No	No	No	Yes	Yes	32	5	31	31	At work	Yes	Citizen	One	Yes	Don't know		44	Caribbean	Black	Yes	70-79	36-50	0	<1	4	Yes	LTCF	Death	Personal Care Worker	32	2
1052	April	4	Canadian	No	54	Male	No	Yes	Yes	No	No	No	No	8	1						Greater than one					Canada	White	No	50-59		3	3-4	3	No		Discharged Home		8	8
1053	April	2	Canadian	No	86	Female	No	No	No	No	No	No	No	32	3						Greater than one					Canada	White	No	>= 80		6	>=5	3	No		Discharged Home		32	32
1054	April	3	Non Canadian	Yes	66	Female	No	Yes	No	No	No	No	No	6	15						Greater than one					Europe and North America	White	Yes	60-69		0	<1	1	No		Discharged Home		6	6
1055	April	5	Non Canadian	No	79	Male	No	Yes	No	No	No	No	No	30	1			Other (Specify):	No	Citizen	Greater than one				56	Middle East And North Africa	Middle Eastern/North African	Yes	70-79	>50	1	1-2	4	No		Discharged Home		30	30
1056	May	1	Canadian	No	94	Male	No	No	No	No	No	No	No	9	2						Greater than one					Canada	White	No	>= 80		0	<1	2	No		Death		9	9
1057	April	6	Canadian	No	86	Male	Yes	Yes	No	No	No	No	No	22	1						Greater than one					Canada	White	No	>= 80		5	>=5	4	No		Discharged Home		22	22
1058	April	6	Canadian	No	57	Female	No	No	No	No	No	No	No	7	6			In the community (friend, acquaintance, other)	Yes		One	No	Yes			Canada	White	No	50-59		0	<1	3	Yes	Other	Discharged Home	Other Non-Patient Contact	7	7
1059	June	1	Non Canadian	Yes	78	Male	No	Yes	Yes	Yes	No	No	No	17	2						Greater than one					South Asia	Asian	Yes	70-79		1	1-2	5	No		Discharged Home		17	17
1060	June	5	Canadian	No	33	Male	No	No	No	No	No	No	No	8	9			In the community (friend, acquaintance, other)	No		Greater than one					Canada	White	Yes	< 50		0	<1	4	No		Discharged Home		8	8
1061	April	1	Non Canadian	No	81	Male	No	No	Yes	No	No	No	No	33	2			At work	No	Citizen	Greater than one				45	South Asia	Asian	Yes	>= 80	36-50	3	3-4	4	No		Still Admitted		33	33
1062	March	8	Non Canadian	No	68	Male	No	Yes	No	No	No	Yes	Yes	115	11	71	58	Other (Specify):	Do not know	Citizen	Greater than one				48	South Asia	Asian	No	60-69	36-50	0	<1	1	No		Discharged Home		115	2
1063	May	2	Non Canadian	No	51	Male	No	No	No	No	No	No	No	6	1						Greater than one					Europe and North America	White	No	50-59		6	>=5		No		Discharged Home		6	6
1064	April	3	Non Canadian	No	63	Female	No	Yes	No	No	No	No	No	8	9			At home (family member)	Yes	Citizen	Greater than one				34	East Asia And Pacific	Asian	Yes	60-69	21-35	0	<1	5	No		Discharged Home		8	8
1065	May	0	Canadian	No	51	Female	No	No	No	No	No	No	No	6	1						Greater than one					Canada	White	No	50-59		0	<1	2	Yes		Discharged Home	Other Non-Patient Contact	6	6
1066	April	6	Non Canadian	No	62	Male	No	Yes	No	No	No	Yes	No	17	8	10		At work	Do not know	Citizen	One	Yes	Yes	Yes	34	Latin America	Latino	No	60-69	21-35	0	<1	2	Yes	Hospital Center	Discharged Home	Personal Care Worker	17	2
1067	April	3	Non Canadian	No	73	Female	No	Yes	No	No	No	No	No	12	1			At home (family member)	Do not know	Citizen	Greater than one				32	Europe and North America	White	No	70-79	21-35	1	1-2	5	No		Death		12	12
1068	May	10	Non Canadian	Yes	78	Female	Yes	Yes	No	No	No	No	No	20	9						Greater than one					Europe and North America	White	No	70-79		3	3-4	4	No		Discharged Home		20	20
1069	April	5	Non Canadian	No	68	Male	No	No	No	Yes	No	No	No	5	15			At work	Yes	Citizen	One	Yes	Yes	Yes	53	Caribbean	Black	Yes	60-69	>50	5	>=5	5	Yes	RPA	Discharged Home	Personal Care Worker	5	5
1070	April	1	Non Canadian	No	85	Female	No	Yes	Yes	No	No	No	No	9	13			At work	Do not know	Citizen	Greater than one				64	Europe and North America	White	Yes	>= 80	>50	1	1-2	2	No		Discharged Home		9	9
1071	June	0	Non Canadian	No	89	Female	No	Yes	Yes	No	No	No	No	17	1			Other (Specify):	No	Citizen	Greater than one				37	Middle East And North Africa	Middle Eastern/North African	Yes	>= 80	36-50	1	1-2	3	No		Discharged Home		17	17
1072	May	0	Canadian	No	91	Male	Yes	Yes	Yes	No	No	Yes	No	12	3	1		At home (family member)	No		Greater than one					Canada	White	Yes	>= 80		2	1-2		No		Discharged Home		12	1
1073	June	2	Canadian	No	57	Male	No	No	No	No	No	No	No	5	8			Other (Specify):	Yes		Greater than one					Canada	White	No	50-59		0	<1	2	No		Discharged Home		5	5
1074	April	0	Non Canadian	No	64	Male	No	No	No	No	No	No	No	4	7						Greater than one					Missing	Missing	Yes	60-69		0	<1	4	No		Discharged Home		4	4
1075	April	3	Non Canadian	No	57	Female	No	Yes	No	No	No	No	No	5	13			At work	No	Citizen	One	Yes	No	No	33	Caribbean	Black	No	50-59	21-35	0	<1	5	Yes	LTCF	Discharged Home	Personal Care Worker	5	5
1076	April	3	Non Canadian	Yes	83	Female	No	No	No	No	No	No	No	4	1			Other (Specify):	Do not know	Citizen	Greater than one				69	Europe and North America	White	No	>= 80	>50	0	<1	1	No		Discharged Home		4	4
1077	April	4	Non Canadian	No	69	Female	No	Yes	No	No	No	Yes	Yes	27	9	14	6	Other (Specify):	No	Citizen	Greater than one				47	Europe and North America	White	Yes	60-69	36-50	0	<1	2	No		Discharged Home		27	2
1078	March	4	Canadian	No	58	Male	No	Yes	Yes	No	No	No	No	14	3						Greater than one					Canada	White	No	50-59		5	>=5	5	Yes		Discharged Home	Other Non-Patient Contact	14	14
1079	May	1	Non Canadian	No	80	Female	No	Yes	Yes	No	No	Yes	No	49	1	28					Greater than one					East Asia And Pacific	Asian	Yes	>= 80		1	1-2	4	No		Discharged Home		49	5
1080	March	8	Non Canadian	No	76	Male	No	No	No	No	No	Yes	Yes	70	2	23	8	Other (Specify):	Do not know	Citizen	Greater than one				45	Sub Saharan Africa	Other/Mixed	No	70-79	36-50	6	>=5	5	No		Discharged Home		70	2
1081	April	2	Canadian	No	41	Male	No	No	No	No	No	Yes	Yes	32	5	17	14	At work	Yes		One	Yes	No	No		Canada	Black	No	< 50		0	<1	4	Yes	Hospital Center	Discharged Home	Other Patient Contact	32	5
1082	April	5	Non Canadian	No	80	Male	Yes	Yes	Yes	No	No	No	No	52	2			Other (Specify):	No	Citizen	Greater than one				71	Europe and North America	White	No	>= 80	>50	7	>=5	4	No		Discharged Home		52	52
1083	April	5	Canadian	No	31	Male	No	Yes	No	No	Yes	No	No	8	10			At work	Yes		One	No	Yes	No		Canada	White	No	< 50		0	<1	5	Yes	Hospital Center	Discharged Home	Other Non-Patient Contact	8	8
1084	March	3	Non Canadian	No	56	Male	Yes	Yes	No	No	No	Yes	Yes	44	8	23	23	At work	Do not know	Citizen	Greater than one				38	Middle East And North Africa	Middle Eastern/North African	No	50-59	36-50	2	1-2	5	No		Discharged Home		44	4
1085	May	5	Non Canadian	No	59	Male	No	No	No	No	No	Yes	Yes	114	6	114	74	At work	Yes	Citizen	One	Yes	Yes	No	25	Europe and North America	White	No	50-59	21-35	0	<1	5	Yes	Hospital Center	Discharged Home	Personal Care Worker	114	1
1086	May	5	Non Canadian	No	56	Female	No	Yes	No	No	No	Yes	No	12	5	2		At work	Yes	Citizen	One	No	Yes	Yes	25	Sub Saharan Africa	Black	Yes	50-59	21-35	0	<1	2	Yes		Discharged Home	Other Non-Patient Contact	12	1
1087	April	1	Non Canadian	No	88	Male	No	No	Yes	No	Yes	No	No	8	9						Greater than one					Middle East And North Africa	Middle Eastern/North African	No	>= 80		1	1-2	5	No		Death		8	8
1088	April	6	Canadian	No	78	Male	No	Yes	Yes	No	No	Yes	Yes	13	15	12	9				Greater than one					Canada	White	No	70-79		0	<1		No		Death		13	2
1089	March	4	Non Canadian	No	64	Male	No	Yes	No	No	No	Yes	Yes	30	8	24	23	At work	Do not know	Citizen	Greater than one				44	East Asia And Pacific	Asian	No	60-69	36-50	1	1-2	2	No		Discharged Home		30	2
1090	May	2	Non Canadian	No	83	Male	No	No	No	No	No	No	No	18	5						Greater than one					Missing	Missing	Yes	>= 80		3	3-4	4	No		Discharged Home		18	18
1091	May	7	Non Canadian	No	66	Male	No	Yes	Yes	Yes	No	Yes	Yes	53	11	28	23	Other (Specify):		Citizen	Greater than one				37	Caribbean	Black	Yes	60-69	36-50	2	1-2	3	No		Discharged Home		53	1
1092	April	4	Canadian	No	83	Male	No	No	No	No	No	No	No	26				Other (Specify):	No		Greater than one					Canada	White	Yes	>= 80		1	1-2	5	No		Discharged Home		26	26
1093	April	2	Canadian	No	48	Male	No	No	Yes	No	No	No	No	15	3			Other (Specify):	No		Greater than one					Canada	Middle Eastern/North African	Yes	< 50		5	>=5	5	No		Discharged Home		15	15
1094	April	1	Non Canadian	No	67	Male	No	Yes	No	No	No	No	No	2	2			At work	Do not know	Citizen	Greater than one				28	East Asia And Pacific	Asian	Yes	60-69	21-35	0	<1	5	No		Discharged Home		2	2
1095	May	0	Non Canadian	No	60	Male	No	Yes	No	No	No	No	No	10	9						Greater than one					East Asia And Pacific	Asian	No	60-69		0	<1	5	No		Discharged Home		10	10
1096	April	10	Canadian	No	79	Male	No	Yes	No	No	No	Yes	Yes	18	8	18	17	Other (Specify):	No		Greater than one					Canada	White	No	70-79		0	<1	1	No		Death		18	1
1097	April	10	Canadian	No	43	Male	No	No	No	No	No	Yes	Yes	20	8	10	5	6	Do not know		Greater than one					Canada	Asian	No	< 50		0	<1	5	No		Discharged Home		20	1
1098	March	1	Canadian	No	80	Male	No	Yes	No	No	No	No	No	6				At home (family member)	Yes		Greater than one					Canada	Other/Mixed	No	>= 80		2	1-2	1	No		Discharged Home		6	6
1099	April	5	Non Canadian	Yes	67	Male	No	Yes	No	No	No	No	No	6	11			In the community (friend, acquaintance, other)	No	Citizen	Greater than one				31	East Asia And Pacific	Asian	No	60-69	21-35	0	<1	3	No		Discharged Home		6	6
1100	May	0	Non Canadian	No	59	Female	No	Yes	No	No	No	No	No	4	2						Greater than one					Middle East And North Africa	Middle Eastern/North African	No	50-59		3	3-4	4	No		Discharged Home		4	4
1101	April	3	Non Canadian	No	49	Male	No	No	No	No	No	No	No	4	10			At work	Yes	Citizen	Greater than one	Yes	Yes	No	25	Europe and North America	White	No	< 50	21-35	1	1-2	4	Yes	LTCF	Discharged Home	Nurse	4	4
1102	May	4	Non Canadian	No	52	Male	No	Yes	No	No	No	No	No	4	5			In the community (friend, acquaintance, other)	Yes	Citizen	Greater than one				22	Europe and North America	White	No	50-59	21-35	0	<1	5	No		Discharged Home		4	4
1103	May	1	Canadian	No	43	Male	No	Yes	No	No	No	Yes	No	20	2	5		At work	Yes		One	Yes	Yes	No		Canada	Asian	Yes	< 50		0	<1	5	Yes	Hospital Center	Discharged Home	Nurse	20	9
1104	May	8	Non Canadian	No	80	Female	No	No	No	No	No	No	No	6	5				Yes		Greater than one					Missing	Missing	No	>= 80		2	1-2	4	No		Discharged Home		6	6
