# Supplementary material for: In-hospital outcomes of SARS-CoV-2-infected health care workers in the COVID-19 pandemic first wave, Quebec, Canada
Source: PLoS One. 2022 Aug 24;17(8):e0272953. doi: 10.1371/journal.pone.0272953 (PMC9401164; doi:10.1371/journal.pone.0272953)
Supplement: S1 File — (XLSX) [file pone.0272953.s002.xlsx]

## Sheet: Sheet1
VARIABLE	DESCRIPTION	FORMAT	VALUE	LABEL
Age	Age at hospital admission	Numeric
Age_cat	Age (category) at hospital admission	Character	"<50"
			"50-59"
			"60-69"
			"70-79"
			">=80"
ASTHMA	History of asthma	Categorical	0	No
			1	Yes
between_march_and_june_202	Number of workplaces worked in between March and June 2020	Character	"One"
			"Greater than one"
CALENDAR_MONTH	Month of admission	Categorical	3	March
			4	April
			5	May
			6	June
Charlson_min_diab_cat	Charlson comorbidity index (categorical), edited to remove diabetes	Character	"<1"
			"1-2"
			"3-4"
			">=5"
Charlson_minus_diabetes	Charlson comorbidity index, edited to remove diabetes	Numeric
CHRONIC_PULMONARY_DISEASE	History of chronic pulmonary disease	Categorical	0	No
			1	Yes
			3	Unable to contact
CORONARY_ARTERY_DISEASE	History of coronary artery disease	Categorical	0	No
			1	Yes
Days_icu_stay	Length of ICU stay (in days)	Numeric
Days_intubated	Length of intubation (in days)	Numeric
Days_symptom_adm	Length of symptoms prior to hospital admission (in days)	Numeric
DIABETES_FINAL	History of diabetes	Categorical	0	No
			1	Yes
DID_YOU_ALWAYS_HAVE_ACCESS	HCW had access to necessary PPE in the workplace	Categorical	0	No
			1	Yes
DID_YOU_HAVE_CONTACT_WITH	Contact with person with COVID-19 in 14 days before illness	Categorical	1	Yes
			2	No
			3	Do not know
			4	Would prefer not to answer
DISPOSITION_AT_DISCHARGE	Disposition at discharge	Categorical	2	Death
			3	Discharged Home
			5	Still Admitted
			6	Discharged Other
DO_YOU_WORK_DIRECTLY_WITH	HCW worked directly with patients	Categorical	0	No
			1	Yes
ETHNIC_GROUP_FINAL	Ethnic group	Categorical	1	White
			2	First Nations, Inuit, Metis
			4	Black
			5	Latino
			6	Middle Eastern/North African
			8	Asian
			10	Other
			11	I prefer not to answer
			12	Mixed
			13	Missing
			14	Other/Mixed
Hcw_type	HCW job title	Categorical	1	Personal Care Worker
			2	Auxiliary nurse
			3	Nurse
			4	Housekeeping attendant
			5	Laundry
			6	Kitchen staff/food services
			7	Administrative staff
			8	Manager
			9	Doctor
			10	Physiotherapist
			11	Occupational therapist
			12	Respiratory Therapist/Inhalotherapist
			13	Laboratory staff
			14	Pharmacy Staff
			15	Other
			16	Medical Trainee
			17	Social Worker
			18	Other Non-Patient Contact
			19	Physician/Medical Student
			20	Other Patient Contact
HCW_V2	Healthcare worker status	Categorical	0	No
			1	Yes
HYPERTENSION	History of hypertension	Categorical	0	No
			1	Yes
ICU_ADMISSION	Admitted to ICU	Categorical	0	No
			1	Yes
ID	Observation ID	Numeric
IMM_STATUS_FINAL	Immigration status	Categorical	1	Canadian
			2	Non Canadian
			3	Unknown
IMMUNOSUPPRESSION	History of immunosuppression	Categorical	0	No
			1	Yes
INTUBATED	Intubated	Categorical	0	No
			1	Yes
LANGUAGE_BARRIER_FINAL	Presence of a language barrier	Categorical	1	Yes
			2	No
			3	Not mentioned
Length_hosp_stay	Length of hospital stay (in days)	Numeric
News	National Early Warning Score 2	Numeric
Pampalon_combined	Combined material and social deprivation index	Numeric
S_TYPE_ESTABLISHMENT_NEW	Type of workplace	Categorical	1	Hospital Center
			2	LTCF
			3	RPA
			4	Clinic
			5	Other
			6	Long Term Care Residence/Private Seniors' Residence
SEX	Sex	Categorical	1	Male
			2	Female
			3	Other
SINCE_FEBRUARY_2020_SINCE	Received COVID-19 specific IPAC training	Categorical	5	Don't know
			7	Yes
			8	No
Time_to_death	Time from hospital admission to death (in days)	Numeric
Time_to_icu	Time from hospital admission to ICU admission (in days)	Numeric
WB1	World Bank region of birth	Categorical	1	East Asia And Pacific
			2	South Asia
			3	Middle East And North Africa
			4	Sub Saharan Africa
			5	Europe and North America
			7	Latin America
			9	Australia And New Zealand
			10	Canada
			11	Caribbean
			12	Missing
WHAT_IS_YOUR_CURRENT_STATU	Current immigration status	Categorical	1	I prefer not to answer
			2	Citizen
			3	Permanent resident
			4	Visa: student or work
			5	Asylum seeker/Refugee
			6	Visitor
			7	Awaiting status
			8	Other (specificity):
WHERE_DO_YOU_THINK_YOU_WER	Where do you think you were exposed to COVID-19?	Categorical	1	During travel
			2	At home (family member)
			3	In the community (friend, acquaintance, other)
			4	At work
			5	Other (Specify):
Year_in_canada	Number of years living in Canada	Numeric
Year_in_canada_cat	Number of years (category) living in Canada	Character	"<5"
			"5-10"
			"11-20"
			"21-35"
			"36-50"
			">50"
